# Supplementary material for: Forgotten in the tropics: research on Culex mosquitoes is overshadowed in malaria and dengue-endemic regions
Source: Parasit Vectors. 2026 Apr 17;19:248. doi: 10.1186/s13071-026-07309-0 (PMC13267598; doi:10.1186/s13071-026-07309-0)
Supplement: Supplementary file 1 — Additional file 1. [file 13071_2026_7309_MOESM1_ESM.xlsx]

## Sheet: S1 – Country endemicity classif
Dengue endemic countries	Malaria endmic countries	Non-endmic countries
Africa	WHO African Region	Africa
Burkina Faso	Angola	Morocco
Djibouti	Benin	Algeria
Eritrea	Botswana	Libya
Ethiopia	Burkina Faso	Tunisia
Kenya	Burundi	Cabo Verde
Somalia	Cameroon	Mauritius
Sudan	Central African Republic	Seychelles
Tanzania	Chad	Comoros
Egypt	Comoros	Asia
Reunion	Congo	Japan
Asia	Côte d’Ivoire	North Korea
Bangladesh	Democratic Republic of the Congo	South Korea
Bhutan	Equatorial Guinea	Mongolia
Brunei Darussalam	Eritrea	Russia
Cambodia	Eswatini	Saudi Arabia
Indonesia	Ethiopia	Oman
Laos	Gabon	China
Malaysia	Gambia	Oceania/Pacific Islands
Myanmar	Ghana	Niue
Nepal	Guinea	Northern Mariana Islands
Philippines	Guinea-Bissau	Saint Vincent and the Grenadines
Sri Lanka	Kenya	Anguilla
Taiwan	Liberia	Guam
Thailand	Madagascar	Saint Lucia
Timor-Leste	Malawi	Turks and Caicos Islands
Viet Nam	Mali	Tokelau
Yemen	Mauritania	Wallis and Futuna
Hong Kong	Mayotte	Montserrat
India	Mozambique	Americas
Singapore	Namibia	Canada
Americas	Niger	United States
Anguilla	Nigeria	Argentina
Antigua and Barbuda	Rwanda	Europe
Aruba	Sao Tome and Principe	United Kingdom
Bahamas	Senegal	Ireland
Barbados	Sierra Leone	Germany
Belize	South Africa	Poland
Bolivia	South Sudan	Austria
Brazil	Togo	Netherlands
British Virgin Islands	Uganda	italy
Cayman Islands	United Republic of Tanzania	Belgium
Chile	Zambia	france
Colombia	Zimbabwe	Swedan
Costa Rica	WHO Eastern Mediterranean Region	Spain
Cuba	Afghanistan	Portugal
Dominica	Djibouti	Croatia
Dominican Republic	Iran (Islamic Republic of)
Ecuador	Pakistan
El Salvador	Somalia
French Guiana	Sudan
Grenada	Yemen
Guadeloupe	WHO American Region
Guatemala	Bolivia (Plurinational State of)
Guyana	Brazil
Haiti	Colombia
Honduras	Costa Rica
Jamaica	Dominican Republic
Martinique	Ecuador
Netherlands Antilles	French Guiana
Nicaragua	Guatemala
Panama	Guyana
Paraguay	Haiti
Puerto Rico	Honduras
Saint Kitts and Nevis	Mexico
Saint Lucia	Nicaragua
Saint Maarten	Panama
Saint Vincent and the Grenadines	Peru
Suriname	Suriname
Trinidad and Tobago	Venezuela (Bolivarian Republic of)
Turks and Caicos	WHO South-East Asia Region
United States Virgin Islands	Bangladesh
Venezuela	Bhutan
Oceania/Pacific Islands	Democratic People’s Republic of Korea
American Samoa	India
Cook Islands	Indonesia
Fiji	Myanmar
French Polynesia	Nepal
Maldives	Thailand
Marshall Islands	WHO Western Pacific Region
Micronesia (Federated States of)	Cambodia
New Caledonia	Lao People’s Democratic Republic
Palau	Papua New Guinea
Papua New Guinea	Philippines
Solomon Islands	Republic of Korea
Tonga	Solomon Islands
	Vanuatu
	Viet Nam

## Sheet: S2 – Included studies
Year	Country	First Author	Title	URL	Vector Genus	Number of Genus	Malaria endemic	Dengue endemic	Non-endemic
2010	Angola	Drame, Papa M.; Poinsignon, Anne; Besnard, Patrick; Le Mire, Jacques; Dos-Santos, Maria A.; Sow, Cheikh S.; Cornelie, Sylvie; Foumane, Vincent; Toto, Jean-Claude; Sembene, Mbacke; Boulanger, Denis; Simondon, Francois; Fortes, Filomeno; Carnevale, Pierre; Remoue, Franck	Human Antibody Response to Anopheles gambiae Saliva: An Immuno-Epidemiological Biomarker to Evaluate the Efficacy of Insecticide-Treated Nets in Malaria Vector Control	https://www.ajtmh.org/view/journals/tpmd/83/1/article-p115.xml	Anopheles	1	YES	NO	NO
2010	Angola	Drame PM, Poinsignon A, Besnard P, Cornelie S, Le Mire J, Toto JC, Foumane V, Dos-Santos MA, Sembène M, Fortes F, Simondon F, Carnevale P, Remoue F.	Human antibody responses to the Anopheles salivary gSG6-P1 peptide: a novel tool for evaluating the efficacy of ITNs in malaria vector control	10.1371/journal.pone.0015596	Anopheles	1	YES	NO	NO
2010	Benin	Lingenfelser, A; Rydzanicz, K; Kaiser, A; Becker, N	MOSQUITO FAUNA AND PERSPECTIVES FOR INTEGRATED CONTROL OF URBAN VECTOR-MOSQUITO POPULATIONS IN SOUTHERN BENIN (WEST AFRICA)	https://www.aaem.pl/pdf-71614-8840?filename=Mosquito%20fauna%20and.pdf	Aedes; Anopheles; Culex; Mansonia; Uranotaenia; Ficalbia	6	YES	NO	NO
2010	Benin	Yadouleton, AW; Padonou, G; Asidi, A; Moiroux, N; Bio-Banganna, S; Corbel, V; N'guessan, R; Gbenou, D; Yacoubou, I; Gazard, K; Akogbeto, MC	Insecticide resistance status in Anopheles gambiae in southern Benin	http://dx.doi.org/10.1186/1475-2875-9-83	Anopheles	1	YES	NO	NO
2010	Benin	Djogbénou, L; Pasteur, N; Bio-Bangana, S; Baldet, T; Irish, SR; Akogbeto, M; Weill, M; Chandre, F	Malaria vectors in the Republic of Benin: Distribution of species and molecular forms of the Anopheles gambiae complex	http://dx.doi.org/10.1016/j.actatropica.2010.02.001	Anopheles	1	YES	NO	NO
2010	Benin	Howard, AFV; N'Guessan, R; Koenraadt, CJM; Asidi, A; Farenhorst, M; Akogbéto, M; Thomas, MB; Knols, BGJ; Takken, W	The entomopathogenic fungus Beauveria bassiana reduces instantaneous blood feeding in wild multi-insecticide-resistant Culex quinquefasciatus mosquitoes in Benin, West Africa	http://dx.doi.org/10.1186/1756-3305-3-87	Anopheles; Culex	2	YES	NO	NO
2010	Benin	Djènontin, A; Bio-Bangana, S; Moiroux, N; Henry, MC; Bousari, O; Chabi, J; Ossè, R; Koudénoukpo, S; Corbel, V; Akogbéto, M; Chandre, F	Culicidae diversity, malaria transmission and insecticide resistance alleles in malaria vectors in Ouidah-Kpomasse-Tori district from Benin (West Africa): A pre-intervention study	http://dx.doi.org/10.1186/1756-3305-3-83	Aedes; Anopheles; Culex; Mansonia; Uranotaenia; Ficalbia	6	YES	NO	NO
2010	Benin	Yadouléton, A; N'Guessan, R; Allagbé, H; Asidi, A; Boko, M; Osse, R; Padonou, G; Kindé, G; Akogbéto, M	The impact of the expansion of urban vegetable farming on malaria transmission in major cities of Benin	http://dx.doi.org/10.1186/1756-3305-3-118	Anopheles; Culex	2	YES	NO	NO
2010	Benin	Akogbéto, MC; Padonou, GG; Gbénou, D; Irish, S; Yadouleton, A	Bendiocarb, a potential alternative against pyrethroid resistant Anopheles gambiae in Benin, West Africa	http://dx.doi.org/10.1186/1475-2875-9-204	Anopheles; Culex; Mansonia	3	YES	NO	NO
2010	Benin	N'Guessan, R; Asidi, A; Boko, P; Odjo, A; Akogbeto, M; Pigeon, O; Rowland, M	An experimental hut evaluation of PermaNet® 3.0, a deltamethrin-piperonyl butoxide combination net, against pyrethroid-resistant Anopheles gambiae and Culex quinquefasciatus mosquitoes in southern Benin	http://dx.doi.org/10.1016/j.trstmh.2010.08.008	Anopheles; Culex	2	YES	NO	NO
2010	Benin	N'Guessan, R; Boko, P; Odjo, A; Chabi, J; Akogbeto, M; Rowland, M	Control of pyrethroid and DDT-resistant Anopheles gambiae by application of indoor residual spraying or mosquito nets treated with a long-lasting organophosphate insecticide, chlorpyrifos-methyl	http://dx.doi.org/10.1186/1475-2875-9-44	Anopheles; Culex	2	YES	NO	NO
2010	Benin	Pennetier, C; Chabi, J; Martin, T; Chandre, F; Rogier, C; Hougard, JM; Pages, F	New protective battle-dress impregnated against mosquito vector bites	http://dx.doi.org/10.1186/1756-3305-3-81	Aedes	1	YES	NO	NO
2010	Benin	Corbel, V; Chabi, J; Dabiré, RK; Etang, J; Nwane, P; Pigeon, O; Akogbeto, M; Hougard, JM	Field efficacy of a new mosaic long-lasting mosquito net (PermaNet® 3.0) against pyrethroid-resistant malaria vectors: a multi centre study in Western and Central Africa	http://dx.doi.org/10.1186/1475-2875-9-113	Anopheles	1	YES	NO	NO
2010	Benin	Mosqueira, B; Chabi, J; Chandre, F; Akogbeto, M; Hougard, JM; Carnevale, P; Mas-Coma, S	Efficacy of an insecticide paint against malaria vectors and nuisance in West Africa - Part 2: Field evaluation	http://dx.doi.org/10.1186/1475-2875-9-341	Anopheles; Culex	2	YES	NO	NO
2010	Benin	Chandre, F; Dabire, RK; Hougard, JM; Djogbenou, LS; Irish, SR; Rowland, M; N'Guessan, R	Field efficacy of pyrethroid treated plastic sheeting (durable lining) in combination with long lasting insecticidal nets against malaria vectors	http://dx.doi.org/10.1186/1756-3305-3-65	Anopheles	1	YES	NO	NO
2010	Benin	Djogbénou L, Pasteur N, Akogbéto M, Weill M, Chandre F.	Insecticide resistance in the Anopheles gambiae complex in Benin: a nationwide survey	10.1111/j.1365-2915.2010.00925.x	Anopheles	1	YES	NO	NO
2010	Benin	Damien GB, Djènontin A, Rogier C, Corbel V, Bangana SB, Chandre F, Akogbéto M, Kindé-Gazard D, Massougbodji A, Henry MC.	Malaria infection and disease in an area with pyrethroid-resistant vectors in southern Benin	10.1186/1475-2875-9-380	Anopheles	1	YES	NO	NO
2010	Burkina Faso	Edith, Ilboudo-Sanogo	Temporal Dynamics of Malaria Transmission in Two Rural Areas of Burkina Faso With Two Ecological Differences	https://www-webofscience-com.srv-proxy1.library.tamu.edu/wos/woscc/full-record/WOS:000279545400013	Aedes; Anopheles; Culex; Mansonia	4	YES	YES	NO
2010	Burkina Faso	Gouagna, Louis-Clement	Patterns of sugar feeding and host plant preferences in adult males of An. gambiae (Diptera: Culicidae)	https://onlinelibrary.wiley.com/doi/full/10.1111/j.1948-7134.2010.00082.x	Anopheles	1	YES	YES	NO
2010	Burkina Faso	Djenontin, Armel	Indoor Use of Plastic Sheeting Impregnated with Carbamate Combined with Long-Lasting Insecticidal Mosquito Nets for the Control of Pyrethroid-Resistant Malaria Vectors	https://www-webofscience-com.srv-proxy1.library.tamu.edu/wos/woscc/full-record/WOS:000280694300009	Anopheles	1	YES	YES	NO
2010	Burkina Faso	Lefevre, Thierry	Beer Consumption Increases Human Attractiveness to Malaria Mosquitoes	https://www-webofscience-com.srv-proxy1.library.tamu.edu/wos/woscc/full-record/WOS:000275197100024	Anopheles	1	YES	YES	NO
2010	Burkina Faso	Fournet, Florence	Diversity in anopheline larval habitats and adult composition during the dry and wet seasons in Ouagadougou (Burkina Faso)	https://www-webofscience-com.srv-proxy1.library.tamu.edu/wos/woscc/full-record/WOS:000276877700001	Anopheles; Culex	2	YES	YES	NO
2010	Burkina Faso	Gimonneau, Geoffrey	A behavioral mechanism underlying ecological divergence in the malaria mosquito Anopheles gambiae	https://www-webofscience-com.srv-proxy1.library.tamu.edu/wos/woscc/full-record/WOS:000280903900030	Anopheles	1	YES	YES	NO
2010	Burkina Faso	Corbel, Vincent	Field efficacy of a new mosaic long-lasting mosquito net (PermaNet (R) 3.0) against pyrethroid-resistant malaria vectors: a multi centre study in Western and Central Africa	https://www-webofscience-com.srv-proxy1.library.tamu.edu/wos/woscc/full-record/WOS:000278298300001	Anopheles	1	YES	YES	NO
2010	Burkina Faso	Chandre, Fabrice	Field efficacy of pyrethroid treated plastic sheeting (durable lining) in combination with long lasting insecticidal nets against malaria vectors	https://www-webofscience-com.srv-proxy1.library.tamu.edu/wos/woscc/full-record/WOS:000282495400001	Anopheles	1	YES	YES	NO
2010	Burkina Faso	Cyrille Ndo, Christophe Antonio-Nkondjio, Anna Cohuet, Diego Ayala, Pierre Kengne, Isabelle Morlais, Parfait H Awono-Ambene, Daniel Couret, Pierre Ngassam, Didier Fontenille & Frédéric Simard	Population genetic structure of the malaria vector Anopheles nili in sub-Saharan Africa	https://malariajournal.biomedcentral.com/articles/10.1186/1475-2875-9-161	Anopheles	1	YES	YES	NO
2010	Cameroon	Atangana, J; Bigoga, JD; Patchoké, S; Ndjemaï, MNH; Tabue, RN; Nem, TE; Fondjo, E	Anopheline fauna and malaria transmission in four ecologically distinct zones in Cameroon	http://dx.doi.org/10.1016/j.actatropica.2010.02.014	Anopheles	1	YES	NO	NO
2010	Cameroon	Tanga, MC; Ngundu, WI; Judith, N; Mbuh, J; Tendongfor, N; Simard, F; Wanji, S	Climate change and altitudinal structuring of malaria vectors in south-western Cameroon: their relation to malaria transmission	http://dx.doi.org/10.1016/j.trstmh.2010.02.006	Anopheles	1	YES	NO	NO
2010	Cameroon	Tanga, MC; Ngundu, WI	Ecological transition from natural forest to tea plantations: effect on the dynamics of malaria vectors in the highlands of Cameroon	http://dx.doi.org/10.1016/j.trstmh.2010.07.009	Aedes; Anopheles; Culex; Mansonia	4	YES	NO	NO
2010	Cameroon	Tchuinkam, T; Simard, F; Lélé-Defo, E; Téné-Fossog, B; Tateng-Ngouateu, A; Antonio-Nkondjio, C; Mpoame, M; Toto, JC; Njiné, T; Fontenille, D; Awono-Ambéné, HP	Bionomics of Anopheline species and malaria transmission dynamics along an altitudinal transect in Western Cameroon	http://dx.doi.org/10.1186/1471-2334-10-119	Anopheles	1	YES	NO	NO
2010	Cameroon	Corbel, V; Chabi, J; Dabiré, RK; Etang, J; Nwane, P; Pigeon, O; Akogbeto, M; Hougard, JM	Field efficacy of a new mosaic long-lasting mosquito net (PermaNet® 3.0) against pyrethroid-resistant malaria vectors: a multi centre study in Western and Central Africa	http://dx.doi.org/10.1186/1475-2875-9-113	Anopheles	1	YES	NO	NO
2010	Cameroon	Kamgang, B; Happi, JY; Boisier, P; Njiokou, F; Hervé, JP; Simard, F; Paupy, C	Geographic and ecological distribution of the dengue and chikungunya virus vectors Aedes aegypti and Aedes albopictus in three major Cameroonian towns	http://dx.doi.org/10.1111/j.1365-2915.2010.00869.x	Aedes	1	YES	NO	NO
2010	Cameroon	Paupy, C; Ollomo, B; Kamgang, B; Moutailler, S; Rousset, D; Demanou, M; Hervé, JP; Leroy, E; Simard, F	Comparative Role of Aedes albopictus and Aedes aegypti in the Emergence of Dengue and Chikungunya in Central Africa	http://dx.doi.org/10.1089/vbz.2009.0005	Aedes	1	YES	NO	NO
2010	Cameroon	Weetman, D; Wilding, CS; Steen, K; Morgan, JC; Simard, F; Donnelly, MJ	Association Mapping of Insecticide Resistance in Wild Anopheles gambiae Populations: Major Variants Identified in a Low-Linkage Disequilbrium Genome	http://dx.doi.org/10.1371/journal.pone.0013140	Anopheles	1	YES	NO	NO
2010	Cameroon	White BJ, Lawniczak MK, Cheng C, Coulibaly MB, Wilson MD, Sagnon N, Costantini C, Simard F, Christophides GK, Besansky NJ.	Adaptive divergence between incipient species of Anopheles gambiae increases resistance to Plasmodium	10.1073/pnas.1013648108	Anopheles	1	YES	NO	NO
2010	Cameroon	Demanou M, Antonio-Nkondjio C, Ngapana E, Rousset D, Paupy C, Manuguerra JC, Zeller H.	Chikungunya outbreak in a rural area of Western Cameroon in 2006: A retrospective serological and entomological survey	10.1186/1756-0500-3-128	Aedes	1	YES	NO	NO
2010	Cameroon	Ayala D, Fontaine MC, Cohuet A, Fontenille D, Vitalis R, Simard F.	Chromosomal inversions, natural selection and adaptation in the malaria vector Anopheles funestus	10.1093/molbev/msq248	Anopheles	1	YES	NO	NO
2010	Cameroon	Ndo C, Antonio-Nkondjio C, Cohuet A, Ayala D, Kengne P, Morlais I, Awono-Ambene PH, Couret D, Ngassam P, Fontenille D, Simard F.	Population genetic structure of the malaria vector Anopheles nili in sub-Saharan Africa	10.1186/1475-2875-9-161	Anopheles	1	YES	NO	NO
2010	Cameroon	Lobo NF, Sangaré DM, Regier AA, Reidenbach KR, Bretz DA, Sharakhova MV, Emrich SJ, Traore SF, Costantini C, Besansky NJ, Collins FH.	Breakpoint structure of the Anopheles gambiae 2Rb chromosomal inversion	10.1186/1475-2875-9-293	Anopheles	1	YES	NO	NO
2010	Cameroon	Njabo KY, Cornel AJ, Bonneaud C, Toffelmier E, Sehgal RN, Valkiūnas G, Russell AF, Smith TB.	Nonspecific patterns of vector, host and avian malaria parasite associations in a central African rainforest	https://pmc.ncbi.nlm.nih.gov/articles/PMC3058369/	Aedes; Anopheles; Culex; Mansonia; Uranotaenia; Ficalbia; Mimomyia; Eretmapodites; Hodgesia; Coquillettidia; Lutzia	11	YES	NO	NO
2010	Central African Republic	Diallo, Mawlouth; Laganier, Remi; Nangouma, Auguste	First record of Ae. albopictus (Skuse 1894), in Central African Republic	http://dx.doi.org/10.1111/j.1365-3156.2010.02594.x	Aedes; Anopheles; Culex	3	YES	NO	NO
2010	Côte d’Ivoire	Quan, Phenix-Lan; Junglen, Sandra; Tashmukhamedova, Alla; Conlan, Sean; Hutchison, Stephen K.; Kurth, Andreas; Ellerbrok, Heinz; Egholm, Michael; Briese, Thomas; Leendertz, Fabian H.; Lipkin, W. Ian	Moussa virus: A new member of the Rhabdoviridae family isolated from Culex decens mosquitoes in Cote, d'Ivoire	http://dx.doi.org/10.1016/j.virusres.2009.09.013	Culex	1	YES	NO	NO
2010	Côte d’Ivoire	Matthys, B.; Koudou, B. G.; N'Goran, E. K.; Vounatsou, P.; Gosoniu, L.; Kone, M.; Cisse, G.; Utzinger, J.	Spatial dispersion and characterisation of mosquito breeding habitats in urban vegetable-production areas of Abidjan, Cote d'Ivoire	http://dx.doi.org/10.1179/136485910X12851868780108	Anopheles; Culex	2	YES	NO	NO
2010	Côte d’Ivoire	Koudou, B. G.; Doumbia, M.; Janmohamed, N.; Tschannen, A. B.; Tanner, M.; Hemingway, J.; Utzinger, J.	Effects of seasonality and irrigation on malaria transmission in two villages in Cote d'Ivoire	http://dx.doi.org/10.1179/136485910X12607012374154	Anopheles	1	YES	NO	NO
2010	Côte d’Ivoire	Alou, Ludovic P. Ahoua; Koffi, Alphonsine A.; Adja, Maurice A.; Tia, Emmanuel; Kouassi, Philippe K.; Kone, Moussa; Chandre, Fabrice	Distribution of ace-1R and resistance to carbamates and organophosphates in Anopheles gambiae s.s. populations from Cote d'Ivoire	http://dx.doi.org/10.1186/1475-2875-9-167	Anopheles	1	YES	NO	NO
2010	Côte d’Ivoire	Fofana D, Koné A, Konan Y, Konan K, Doannio J, N'goran E.	[Malaria transmission in lagoon areas in Côte d'Ivoire: the villages of N'gatty and Allaba]	https://pubmed.ncbi.nlm.nih.gov/20685640/	Anopheles	1	YES	NO	NO
2010	Côte d’Ivoire	Fofana D, Konan KL, Djohan V, Konan YL, Koné AB, Doannio JM, N'goran KE.	[Specific diversity and culicidian nuisance in the villages of N'gatty and Allaba in laguna area of Ivory Coast]	10.1007/s13149-010-0071-y	Aedes; Anopheles; Coquillettidia; Culex; Eretmapodites; Mansonia; Toxorhynchites; Uranotaenia	8	YES	NO	NO
2010	Côte d’Ivoire	Diakité NR, Adja AM, von Stamm T, Utzinger J, N'Goran EK.	[Epidemiological baseline situation before the construction of a small dam in five villages of Bouaké, central Côte-d'Ivoire]	10.1007/s13149-009-0029-4	Anopheles	1	YES	NO	NO
2010	Côte d’Ivoire	Koudou BG, Ouattara FA, Edi AV, Nsanzabana C, Tia E, Tchicaya ES, Tanner M, Bonfoh B, Dagnogo M, Utzinger J.	[Malaria transmission in an area of high coverage with long lasting insecticidal nets in central Côte d'Ivoire]		Anopheles	1	YES	NO	NO
2010	Djibouti	Michael K Faulde , Ammar A Ahmed	Haematophageous vector monitoring in Djibouti city from 2008 to 2009: first records of Culex pipiens ssp. torridus (IGLISCH), and Anopheles sergentii (theobald)	https://pubmed.ncbi.nlm.nih.gov/21246936/	Anopheles; Culex	2	YES	YES	NO
2010	Ethiopia	Yewhalaw, Delenasaw	First Evidence of High Knockdown Resistance Frequency in Anopheles arabiensis (Diptera: Culicidae) from Ethiopia	https://www-webofscience-com.srv-proxy1.library.tamu.edu/wos/woscc/full-record/WOS:000279366300025	Anopheles	1	YES	YES	NO
2010	Ethiopia	Kibret, Solomon	The impact of a small-scale irrigation scheme on malaria transmission in Ziway area, Central Ethiopia	https://www-webofscience-com.srv-proxy1.library.tamu.edu/wos/woscc/full-record/WOS:000272662600007	Anopheles	1	YES	YES	NO
2010	Ethiopia	Teklu, B. M.	The effect of physical water quality and water level changes on the occurrence and density of Anopheles mosquito larvae around the shoreline of the Koka reservoir, central Ethiopia	https://www-webofscience-com.srv-proxy1.library.tamu.edu/wos/woscc/full-record/WOS:000285576800016	Anopheles	1	YES	YES	NO
2010	Ethiopia	Yohannes, Mekonnen	The Potential of in situ Rain Water Harvesting for Water Resources Conservation on Malaria Transmission in Tigray, Northern Ethiopia	https://www-webofscience-com.srv-proxy1.library.tamu.edu/wos/woscc/full-record/WOS:000219711400004	Anopheles	1	YES	YES	NO
2010	Egypt	Atef Solimana,∗, Emad Mohareba, Diaa Salmana, Magdi Saada, Sameh Salamaa, Caroline Fayeza, Hanafi Hanafia, Iman Medhata, Emad Labiba, Magda Rakhab, Nasr El-Sayedb, Samuel Yingstc, Jeffrey Tjadena, Kenneth Earharta	Studies on West Nile virus infection in Egypt	https://www.sciencedirect.com/science/article/pii/S1876034110000225?via%3Dihub	Aedes; Culex	2	NO	YES	NO
2010	Gabon	Mourou, Jean-Romain; Coffinet, Thierry; Jarjaval, Fanny; Pradines, Bruno; Amalvict, Remi; Rogier, Christophe; Kombila, Maryvonne; Pages, Frederic	Malaria transmission and insecticide resistance of Anopheles gambiae in Libreville and Port-Gentil, Gabon	http://dx.doi.org/10.1186/1475-2875-9-321	Aedes; Anopheles; Culex; Mansonia	4	YES	NO	NO
2010	Gambia	Majambere, S; Pinder, M; Fillinger, U; Ameh, D; Conway, DJ; Green, C; Jeffries, D; Jawara, M; Milligan, PJ; Hutchinson, R; Lindsay, SW	Is Mosquito Larval Source Management Appropriate for Reducing Malaria in Areas of Extensive Flooding in The Gambia? A Cross-over Intervention Trial	http://dx.doi.org/10.4269/ajtmh.2010.09-0373	Anopheles	1	YES	NO	NO
2010	Ghana	Dery, DB; Brown, C; Asante, KP; Adams, M; Dosoo, D; Amenga-Etego, S; Wilson, M; Chandramohan, D; Greenwood, B; Owusu-Agyei, S	Patterns and seasonality of malaria transmission in the forest-savannah transitional zones of Ghana	http://dx.doi.org/10.1186/1475-2875-9-314	Aedes; Anopheles; Culex	3	YES	NO	NO
2010	Ghana	Tuno, N; Kjaerandsen, J; Badu, K; Kruppa, T	Blood-Feeding Behavior of Anopheles gambiae and Anopheles melas in Ghana, Western Africa	https://academic-oup-com.srv-proxy1.library.tamu.edu/jme/article/47/1/28/896108#90987194	Anopheles	1	YES	NO	NO
2010	Ghana	Amuzu, H; Wilson, MD; Boakye, DA	Studies of Anopheles gambiae s.l (Diptera: Culicidae) exhibiting different vectorial capacities in lymphatic filariasis transmission in the Gomoa district, Ghana	http://dx.doi.org/10.1186/1756-3305-3-85	Anopheles; Culex	2	YES	NO	NO
2010	Ghana	Kaiser, ML; Koekemoer, LL; Coetzee, M; Hunt, RH; Brooke, BD	Staggered larval time-to-hatch and insecticide resistance in the major malaria vector Anopheles gambiae S form	http://dx.doi.org/10.1186/1475-2875-9-360	Anopheles	1	YES	NO	NO
2010	Ghana	Weetman, D; Wilding, CS; Steen, K; Morgan, JC; Simard, F; Donnelly, MJ	Association Mapping of Insecticide Resistance in Wild Anopheles gambiae Populations: Major Variants Identified in a Low-Linkage Disequilbrium Genome	http://dx.doi.org/10.1371/journal.pone.0013140	Anopheles	1	YES	NO	NO
2010	Ghana	Abonuusum A, Owusu-Daako K, Tannich E, May J, Garms R, Kruppa T.	Malaria transmission in two rural communities in the forest zone of Ghana	10.1007/s00436-010-2195-1	Anopheles	1	YES	NO	NO
2010	Ghana	Klinkenberg E, Onwona-Agyeman KA, McCall PJ, Wilson MD, Bates I, Verhoeff FH, Barnish G, Donnelly MJ.	Cohort trial reveals community impact of insecticide-treated nets on malariometric indices in urban Ghana	10.1016/j.trstmh.2010.03.004	Anopheles	1	YES	NO	NO
2010	Ghana	White BJ, Lawniczak MK, Cheng C, Coulibaly MB, Wilson MD, Sagnon N, Costantini C, Simard F, Christophides GK, Besansky NJ.	Adaptive divergence between incipient species of Anopheles gambiae increases resistance to Plasmodium	10.1073/pnas.1013648108	Anopheles	1	YES	NO	NO
2010	Guinea	Carnevale, P.; Toto, J. C.; Guibert, P.; Keita, M.; Manguin, S.	Entomological survey and report of a knockdown resistance mutation in the malaria vector Anopheles gambiae from the Republic of Guinea	http://dx.doi.org/10.1016/j.trstmh.2010.02.002	Anopheles	1	YES	NO	NO
2010	Kenya	Leonard Nderitu	Sequential Rift Valley fever outbreaks in eastern Africa caused by multiple lineages of the virus	https://pmc.ncbi.nlm.nih.gov/articles/PMC3071275/#sec1	Aedes	1	YES	YES	NO
2010	Kenya	Ohba, Shin-Ya	Predators of Anopheles gambiae sensu lato (Diptera: Culicidae) Larvae in Wetlands, Western Kenya: Confirmation by Polymerase Chain Reaction Method	https://www-webofscience-com.srv-proxy1.library.tamu.edu/wos/woscc/full-record/WOS:000281744600009	Anopheles	1	YES	YES	NO
2010	Kenya	Sang, Rosemary	Rift Valley Fever Virus Epidemic in Kenya, 2006/2007: The Entomologic Investigations	https://www-webofscience-com.srv-proxy1.library.tamu.edu/wos/woscc/full-record/WOS:000280694500005	Aedes; Anopheles; Culex; Coquillettidia; Mansonia; Eretmapodites; Ficalbia; Hodgesia; Orthopodomyia	9	YES	YES	NO
2010	Kenya	Mwangangi, Joseph M.	Anopheles larval abundance and diversity in three rice agro-village complexes Mwea irrigation scheme, central Kenya	https://www-webofscience-com.srv-proxy1.library.tamu.edu/wos/woscc/full-record/WOS:000282415500002	Anopheles	1	YES	YES	NO
2010	Kenya	Wamae, Peter M.	Shading by Napier Grass Reduces Malaria Vector Larvae in Natural Habitats in Western Kenya Highlands	https://www-webofscience-com.srv-proxy1.library.tamu.edu/wos/woscc/full-record/WOS:000294563300007	Anopheles	1	YES	YES	NO
2010	Kenya	Rostal, Melinda K.	Identification of potential vectors of and detection of antibodies against Rift Valley fever virus in livestock during interepizootic periods	https://www-webofscience-com.srv-proxy1.library.tamu.edu/wos/woscc/full-record/WOS:000277053700004	Aedes; Anopheles; Culex; Coquillettidia; Mansonia	5	YES	YES	NO
2010	Kenya	Muturi, Ephantus J.	Population Genetic Structure of Anopheles Arabiensis (Diptera: Culicidae) in a Rice Growing Area of Central Kenya	https://www-webofscience-com.srv-proxy2.library.tamu.edu/wos/woscc/full-record/WOS:000275397100005	Anopheles	1	YES	YES	NO
2010	Kenya	Midega, Janet T.	Population structure of Anopheles gambiae along the Kenyan coast	https://www-webofscience-com.srv-proxy2.library.tamu.edu/wos/woscc/full-record/WOS:000276420700006	Anopheles	1	YES	YES	NO
2010	Kenya	Jacob, Benjamin George	Quantifying stochastic error propagation in Bayesian parametric estimates using non-linear parameters of Anopheles gambiae s.l. habitats	https://www-webofscience-com.srv-proxy2.library.tamu.edu/wos/woscc/full-record/WOS:000285347000014	Anopheles	1	YES	YES	NO
2010	kenya	Zhou, Guofa	Community-wide benefits of targeted indoor residual spray for malaria control in the Western Kenya Highland	https://www-webofscience-com.srv-proxy2.library.tamu.edu/wos/woscc/full-record/WOS:000275960900001	Anopheles	1	YES	YES	NO
2010	Kenya	Bayoh, M. Nabie	Anopheles gambiae: historical population decline associated with regional distribution of insecticide-treated bed nets in western Nyanza Province, Kenya	https://www-webofscience-com.srv-proxy2.library.tamu.edu/wos/woscc/full-record/WOS:000275733900001	Anopheles	1	YES	YES	NO
2010	Madagascar	Andrianaivolambo, Lala; Domarle, Olivier; Randrianarivelojosia, Milijaona; Ratovonjato, Jocelyn; Le Goff, Gilbert; Talman, Arthur; Ariey, Frederic; Robert, Vincent	Anthropophilic mosquitoes and malaria transmission in the eastern foothills of the central highlands of Madagascar	http://dx.doi.org/10.1016/j.actatropica.2010.08.017	Aedes; Anopheles; Culex; Coquillettidia; Mansonia	5	YES	NO	NO
2010	Madagascar	Rakotomanana, Fanjasoa; Ratovonjato, Jocelyn; Randremanana, Rindra V.; Randrianasolo, Laurence; Raherinjafy, Rogelin; Rudant, Jean-Paul; Richard, Vincent	Geographical and environmental approaches to urban malaria in Antananarivo (Madagascar)	http://dx.doi.org/10.1186/1471-2334-10-173	Anopheles; Culex	2	YES	NO	NO
2010	Madagascar	Zouache K, Raharimalala FN, Raquin V, Tran-Van V, Raveloson LH, Ravelonandro P, Mavingui P.	Bacterial diversity of field-caught mosquitoes, Aedes albopictus and Aedes aegypti, from different geographic regions of Madagascar	10.1111/j.1574-6941.2010.01012.x	Aedes	1	YES	NO	NO
2010	Madagascar	Ratovonjato J, Olive MM, Tantely LM, Andrianaivolambo L, Tata E, Razainirina J, Jeanmaire E, Reynes JM, Elissa N.	Detection, isolation, and genetic characterization of Rift Valley fever virus from Anopheles (Anopheles) coustani, Anopheles (Anopheles) squamosus, and Culex (Culex) antennatus of the Haute Matsiatra region, Madagascar	10.1089/vbz.2010.0031	Anopheles; Culex; Mansonia	3	YES	NO	NO
2010	Malawi	Hunt, R. H.; Edwardes, M.; Coetzee, M.	Pyrethroid resistance in southern African Anopheles funestus extends to Likoma Island in Lake Malawi	http://dx.doi.org/10.1186/1756-3305-3-122	Anopheles	1	YES	NO	NO
2010	Malawi	Choi KS, Coetzee M, Koekemoer LL.	Simultaneous identification of the Anopheles funestus group and Anopheles longipalpis type C by PCR-RFLP	10.1186/1475-2875-9-316	Anopheles	1	YES	NO	NO
2010	Mali	Mueller, Guenter C.; Beier, John C.; Traore, Sekou F.; Toure, Mahamoudou B.; Traore, Mohamed M.; Bah, Sekou; Doumbia, Seydou; Schlein, Yosef	Successful field trial of attractive toxic sugar bait (ATSB) plant-spraying methods against malaria vectors in the Anopheles gambiae complex in Mali, West Africa	http://dx.doi.org/10.1186/1475-2875-9-210	Anopheles	1	YES	NO	NO
2010	Mali	Baber, Ibrahima; Keita, Moussa; Sogoba, Nafomon; Konate, Mamadou; Diallo, M'Bouye; Doumbia, Seydou; Traore, Sekou F.; Ribeiro, Jose M. C.; Manoukis, Nicholas C.	Population Size and Migration of Anopheles gambiae in the Bancoumana Region of Mali and Their Significance for Efficient Vector Control	http://dx.doi.org/10.1371/journal.pone.0010270	Anopheles	1	YES	NO	NO
2010	Mali	Mueller, Guenter C.; Beier, John C.; Traore, Sekou F.; Toure, Mahamoudou B.; Traore, Mohamed M.; Bah, Sekou; Doumbia, Seydou; Schlein, Yosef	Field experiments of Anopheles gambiae attraction to local fruits/seedpods and flowering plants in Mali to optimize strategies for malaria vector control in Africa using attractive toxic sugar bait methods	http://dx.doi.org/10.1186/1475-2875-9-262	Anopheles	1	YES	NO	NO
2010	Mali	Aboagye-Antwi, Fred; Guindo, Amadou; Traore, Amadou S.; Hurd, Hilary; Coulibaly, Mamadou; Traore, Sekou; Tripet, Frederic	Hydric stress-dependent effects of Plasmodium falciparum infection on the survival of wild-caught Anopheles gambiae female mosquitoes	http://dx.doi.org/10.1186/1475-2875-9-243	Anopheles	1	YES	NO	NO
2010	Mali	Horton, Ashley A.; Lee, Yoosook; Coulibaly, Cheick A.; Rashbrook, Vanessa K.; Cornel, Anthony J.; Lanzaro, Gregory C.; Luckhart, Shirley	Identification of three single nucleotide polymorphisms in Anopheles gambiae immune signaling genes that are associated with natural Plasmodium falciparum infection	http://dx.doi.org/10.1186/1475-2875-9-160	Anopheles	1	YES	NO	NO
2010	Mali	Dao, Adama; Kassogue, Yaya; Adamou, Abdoulaye; Diallo, Moussa; Yaro, Alpha Seydou; Traore, Sekou F.; Lehmann, Tovi	Reproduction-Longevity Trade-Off in Anopheles gambiae (Diptera: Culicidae)	http://dx.doi.org/10.1603/ME10052	Anopheles	1	YES	NO	NO
2010	Mali	White, Bradley J.; Cheng, Changde; Simard, Frederic; Costantini, Carlo; Besansky, Nora J.	Genetic association of physically unlinked islands of genomic divergence in incipient species of Anopheles gambiae	http://dx.doi.org/10.1111/j.1365-294X.2010.04531.x	Anopheles	1	YES	NO	NO
2010	Mali	White BJ, Lawniczak MK, Cheng C, Coulibaly MB, Wilson MD, Sagnon N, Costantini C, Simard F, Christophides GK, Besansky NJ.	Adaptive divergence between incipient species of Anopheles gambiae increases resistance to Plasmodium	10.1073/pnas.1013648108	Anopheles	1	YES	NO	NO
2010	Mali	Lobo NF, Sangaré DM, Regier AA, Reidenbach KR, Bretz DA, Sharakhova MV, Emrich SJ, Traore SF, Costantini C, Besansky NJ, Collins FH.	Breakpoint structure of the Anopheles gambiae 2Rb chromosomal inversion	10.1186/1475-2875-9-293	Anopheles	1	YES	NO	NO
2010	Mozambique	Cuamba, Nelson; Morgan, John C.; Irving, Helen; Steven, Andrew; Wondji, Charles S.	High Level of Pyrethroid Resistance in an Anopheles funestus Population of the Chokwe District in Mozambique	http://dx.doi.org/10.1371/journal.pone.0011010	Anopheles	1	YES	NO	NO
2010	Mozambique	Hunt, R. H.; Edwardes, M.; Coetzee, M.	Pyrethroid resistance in southern African Anopheles funestus extends to Likoma Island in Lake Malawi	http://dx.doi.org/10.1186/1756-3305-3-122	Anopheles	1	YES	NO	NO
2010	Mozambique	Kampango A, Cuamba N, Charlwood JD.	Does moonlight influence the biting behaviour of Anopheles funestus?	10.1111/j.1365-2915.2010.00917.x	Anopheles	1	YES	NO	NO
2010	Mozambique	Choi KS, Coetzee M, Koekemoer LL.	Simultaneous identification of the Anopheles funestus group and Anopheles longipalpis type C by PCR-RFLP	10.1186/1475-2875-9-316	Anopheles	1	YES	NO	NO
2010	Niger	Labbo, R.; Czeher, C.; Djibrila, A.; Arzika, I.; Jeanne, I.; Duchemin, J. B.	Anopheles hervyi in Niger: no evidence for a role in Plasmodium falciparum transmission	http://dx.doi.org/10.1111/j.1365-2915.2009.00824.x	Anopheles	1	YES	NO	NO
2010	Niger	Czeher, Cyrille; Labbo, Rabiou; Vieville, Gaelle; Arzika, Ibrahim; Bogreau, Herve; Rogier, Christophe; Diancourt, Laure; Brisse, Sylvain; Ariey, Frederic; Duchemin, Jean-Bernard	Population Genetic Structure of Anopheles gambiae and Anopheles arabiensis in Niger	http://dx.doi.org/10.1603/ME09173	Anopheles	1	YES	NO	NO
2010	Niger	Baber, Ibrahima; Keita, Moussa; Sogoba, Nafomon; Konate, Mamadou; Diallo, M'Bouye; Doumbia, Seydou; Traore, Sekou F.; Ribeiro, Jose M. C.; Manoukis, Nicholas C.	Population Size and Migration of Anopheles gambiae in the Bancoumana Region of Mali and Their Significance for Efficient Vector Control	http://dx.doi.org/10.1371/journal.pone.0010270	Anopheles	1	YES	NO	NO
2010	Nigeria	Oparaocha, Evangeline T.; Iwu, Iraneus; Ahanaku, J. E.	Preliminary study on mosquito repellent and mosquitocidal activities of Ocimum gratissimum (L.) grown in eastern Nigeria	http://www.mrcindia.org/journal/issues/471045.pdf	Anopheles	1	YES	NO	NO
2010	Niger	Adeleke, M. A.; Mafiana, C. F.; Idowu, A. B.; Sam-Wobo, S. O.; Idowu, O. A.	Population dynamics of indoor sampled mosquitoes and their implication in disease transmission in Abeokuta, south-western Nigeria	https://pubmed.ncbi.nlm.nih.gov/20231771/	Aedes; Anopheles; Culex; Mansonia	4	YES	NO	NO
2010	Nigeria	Noutcha MA, Anumudua CI.	Variations in species composition and infection rates in Anopheles gambiae s.l. across eco-vegetational zones in Nigeria and Cameroon	http://www.mrcindia.org/journal/issues/471051.pdf	Anopheles	1	YES	NO	NO
2010	Senegal	Diallo, D.; Ba, Y.; Dia, I; Sall, A. A.; Diallo, M.	EVALUATION OF THE EFFICIENCY OF BIRD-BAITED TRAPS FOR SAMPLING POTENTIAL WEST NILE FEVER MOSQUITO VECTORS (DIPTERA: CULICIDAE) IN SENEGAL	http://dx.doi.org/10.1051/parasite/2010172143	Aedes; Culex	2	YES	NO	NO
2010	Senegal	Sylla, Massamba; Kobylinski, Kevin C.; Gray, Meg; Chapman, Phillip L.; Sarr, Moussa D.; Rasgon, Jason L.; Foy, Brian D.	Mass drug administration of ivermectin in south-eastern Senegal reduces the survivorship of wild-caught, blood fed malaria vectors	http://dx.doi.org/10.1186/1475-2875-9-365	Anopheles	1	YES	NO	NO
2010	Senegal	Paupy, Christophe; Brengues, Cecile; Ndiath, Ousmane; Toty, Celine; Herve, Jean-Pierre; Simard, Frederic	Morphological and genetic variability within Aedes aegypti in Niakhar, Senegal	http://dx.doi.org/10.1016/j.meegid.2010.03.001	Aedes	1	YES	NO	NO
2010	Senegal	Poinsignon, Anne; Samb, Badara; Doucoure, Souleymane; Drame, Papa-Makhtar; Sarr, Jean Biram; Sow, Cheikh; Cornelie, Sylvie; Maiga, Sophie; Thiam, Cheikh; Rogerie, Francois; Guindo, Sohidou; Hermann, Emmanuel; Simondon, Francois; Dia, Ibrahima; Riveau, Gilles; Konate, Lassana; Remoue, Franck	First attempt to validate the gSG6-P1 salivary peptide as an immuno-epidemiological tool for evaluating human exposure to Anopheles funestus bites	http://dx.doi.org/10.1111/j.1365-3156.2010.02611.x	Anopheles	1	YES	NO	NO
2010	Senegal	Dia I, Samb B, Konate L, Fontenille D.	Population structure of newly established Anopheles funestus populations in the Senegal River basin using paracentric chromosomal inversions	https://www.sciencedirect.com/science/article/pii/S0001706X10000379?via%3Dihub	Anopheles	1	YES	NO	NO
2010	Senegal	Ndo C, Antonio-Nkondjio C, Cohuet A, Ayala D, Kengne P, Morlais I, Awono-Ambene PH, Couret D, Ngassam P, Fontenille D, Simard F.	Population genetic structure of the malaria vector Anopheles nili in sub-Saharan Africa	10.1186/1475-2875-9-161	Anopheles	1	YES	NO	NO
2010	Sudan	Abdelgadir, DM; Bashab, HMM; Mohamed, RAE; Abuelmaali, SA	Risk Factor Analysis for Outbreak of Rift Valley Fever in Khartoum State of Sudan	http://dx.doi.org/10.18474/0749-8004-45.3.239	Aedes; Culex	2	YES	YES	NO
2010	Sudan	Seufi, AM; Galal, FH	Role of Culex and Anopheles mosquito species as potential vectors of rift valley fever virus in Sudan outbreak, 2007	http://dx.doi.org/10.1186/1471-2334-10-65	Aedes; Anopheles; Culex	3	YES	YES	NO
2010	South Africa	Choi KS, Coetzee M, Koekemoer LL.	Simultaneous identification of the Anopheles funestus group and Anopheles longipalpis type C by PCR-RFLP	10.1186/1475-2875-9-316	Anopheles	1	YES	NO	NO
2010	Tanzania	Luz, C; Mnyone, LL; Sangusangu, R; Lyimo, IN; Rocha, LFN; Humber, RA; Russell, TL	A new resting trap to sample fungus-infected mosquitoes, and the pathogenicity of Lecanicillium muscarium to culicid adults	http://dx.doi.org/10.1016/j.actatropica.2010.05.001	Aedes; Anopheles; Culex	3	YES	YES	NO
2010	Tanzania	Mboera, LEG; Senkoro, KP; Mayala, BK; Rumisha, SF; Rwegoshora, RT; Mlozi, MRS; Shayo, EH	Spatio-temporal variation in malaria transmission intensity in five agro-ecosystems in Mvomero district, Tanzania	http://dx.doi.org/10.4081/gh.2010.198	Anopheles; Culex	2	YES	YES	NO
2010	Tanzania	Msangi, S; Mwang'onde, BJ; Mahande, AM; Kweka, EJ	Field evaluation of the bio-efficacy of three pyrethroid based coils against wild populations of anthropophilic mosquitoes in Northern Tanzania	http://dx.doi.org/10.4103/0974-777X.62885	Anopheles; Culex	2	YES	YES	NO
2010	Tanzania	Ogoma, SB; Lweitoijera, DW; Ngonyani, H; Furer, B; Russell, TL; Mukabana, WR; Killeen, GF; Moore, SJ	Screening Mosquito House Entry Points as a Potential Method for Integrated Control of Endophagic Filariasis, Arbovirus and Malaria Vectors	http://dx.doi.org/10.1371/journal.pntd.0000773	Anopheles; Culex; Mansonia	3	YES	YES	NO
2010	Tanzania	Tungu, P; Magesa, S; Maxwell, C; Malima, R; Masue, D; Sudi, W; Myamba, J; Pigeon, O; Rowland, M	Evaluation of PermaNet 3.0 a deltamethrin-PBO combination net against Anopheles gambiae and pyrethroid resistant Culex quinquefasciatus mosquitoes: an experimental hut trial in Tanzania	http://dx.doi.org/10.1186/1475-2875-9-21	Anopheles; Culex	2	YES	YES	NO
2010	Tanzania	Oxborough, RM; Kitau, J; Matowo, J; Mndeme, R; Feston, E; Boko, P; Odjo, A; Metonnou, CG; Irish, S; N'Guessan, R; Mosha, FW; Rowland, MW	Evaluation of indoor residual spraying with the pyrrole insecticide chlorfenapyr against pyrethroid-susceptible Anopheles arabiensis and pyrethroid-resistant Culex quinquefasciatus mosquitoes	http://dx.doi.org/10.1016/j.trstmh.2010.07.008	Anopheles; Culex	2	YES	YES	NO
2010	Tanzania	Lwetoijera, DW; Sumaye, RD; Madumla, EP; Kavishe, DR; Mnyone, LL; Russell, TL; Okumu, FO	An extra-domiciliary method of delivering entomopathogenic fungus, Metharizium anisopliae IP 46 for controlling adult populations of the malaria vector, Anopheles arabiensis	http://dx.doi.org/10.1186/1756-3305-3-18	Anopheles	1	YES	YES	NO
2010	Tanzania	Castro, MC; Kanamori, S; Kannady, K; Mkude, S; Killeen, GF; Fillinger, U	The Importance of Drains for the Larval Development of Lymphatic Filariasis and Malaria Vectors in Dar es Salaam, United Republic of Tanzania	http://dx.doi.org/10.1371/journal.pntd.0000693	Anopheles; Culex	2	YES	YES	NO
2010	Tanzania	Carson, C; Birkett, MA; Logan, JG; Mawa, K; Pates, HV; Pickett, JA; Rwegoshora, RT; Tungu, PK; Cameron, MM	Novel use of stir bar sorptive extraction (SBSE) as a tool for isolation of oviposition site attractants for gravid Culex quinquefasciatus	http://dx.doi.org/10.1017/S0007485309006701	Culex	1	YES	YES	NO
2010	Tanzania	Bousema, T; Drakeley, C; Gesase, S; Hashim, R; Magesa, S; Mosha, F; Otieno, S; Carneiro, I; Cox, J; Msuya, E; Kleinschmidt, I; Maxwell, C; Greenwood, B; Riley, E; Sauerwein, R; Chandramohan, D; Gosling, R	Identification of Hot Spots of Malaria Transmission for Targeted Malaria Control	http://dx.doi.org/10.1086/652456	Anopheles	1	YES	YES	NO
2010	Tanzania	Govella, N; Moore, JD; Killeen, GF	An Exposure-Free Tool for Monitoring Adult Malaria Mosquito Populations	http://dx.doi.org/10.4269/ajtmh.2010.09-0682	Anopheles; Culex; Mansonia	3	YES	YES	NO
2010	Tanzania	Matowo, J; Kulkarni, MA; Mosha, FW; Oxborough, RM; Kitau, JA; Tenu, F; Rowland, M	Biochemical basis of permethrin resistance in Anopheles arabiensis from Lower Moshi, north-eastern Tanzania	http://dx.doi.org/10.1186/1475-2875-9-193	Anopheles	1	YES	YES	NO
2010	Tanzania	Russell, TL; Lwetoijera, DW; Maliti, D; Chipwaza, B; Kihonda, J; Charlwood, JD; Smith, TA; Lengeler, C; Mwanyangala, MA; Nathan, R; Knols, BGJ; Takken, W; Killeen, GF	Impact of promoting longer-lasting insecticide treatment of bed nets upon malaria transmission in a rural Tanzanian setting with pre-existing high coverage of untreated nets	http://dx.doi.org/10.1186/1475-2875-9-187	Aedes; Anopheles; Culex; Coquillettidia	4	YES	YES	NO
2010	Tanzania	Mendes, C; Felix, R; Sousa, AM; Lamego, J; Charlwood, D; do Rosário, VE; Pinto, J; Silveira, H	Molecular evolution of the three short PGRPs of the malaria vectors Anopheles gambiae and Anopheles arabiensis in East Africa	http://dx.doi.org/10.1186/1471-2148-10-9	Anopheles	1	YES	YES	NO
2010	Tanzania	Okumu FO, Killeen GF, Ogoma S, Biswaro L, Smallegange RC, Mbeyela E, Titus E, Munk C, Ngonyani H, Takken W, Mshinda H, Mukabana WR, Moore SJ.	Development and Field Evaluation of a Synthetic Mosquito Lure That Is More Attractive than Humans	https://journals.plos.org/plosone/article/file?id=10.1371/journal.pone.0008951&type=printable	Anopheles; Culex; Mansonia	3	YES	YES	NO
2010	Tanzania	E.S.P. KIGADYE1*, G. NKWENGULILA2, S.M. MAGESA3 and S. ABDULLA	Diversity, spatial and temporal abundance of Anopheles gambiae complex in the Rufiji River basin, south-eastern Tanzania	http://www.bioline.org.br/pdf?th10008	Anopheles	1	YES	YES	NO
2010	Tanzania	Fredros O Okumu, Edith P Madumla, Alex N John, Dickson W Lwetoijera & Robert D Sumaye	Attracting, trapping and killing disease-transmitting mosquitoes using odor-baited stations - The Ifakara Odor-Baited Stations	https://www.researchgate.net/publication/41655220_Attracting_trapping_and_killing_disease-transmitting_mosquitoes_using_odor-baited_stations_-_The_Ifakara_Odor-Baited_Stations	Anopheles; Culex; Mansonia	3	YES	YES	NO
2010	Tanzania	Aneth M Mahande, Beda J Mwang'onde, Shandala Msangi, Epiphania Kimaro, Ladslaus L Mnyone, Humphrey D Mazigo, Michael J Mahande & Eliningaya J Kweka	Is aging raw cattle urine efficient for sampling Anopheles arabiensisPatton?	https://www.ncbi.nlm.nih.gov/pmc/articles/PMC2896370/	Anopheles	1	YES	YES	NO
2010	Tanzania	Leonard Nderitu 1 , John S Lee, Jared Omolo, Sylvia Omulo, Monica L O'Guinn, Allen Hightower, Fausta Mosha, Mohamed Mohamed, Peninah Munyua, Zipporah Nganga, Kelli Hiett, Bruce Seal, Daniel R Feikin, Robert F Breiman, M Kariuki Njenga	Sequential Rift Valley Fever Outbreaks in Eastern Africa Caused by Multiple Lineages of the Virus	https://www.ncbi.nlm.nih.gov/pmc/articles/PMC3071275/	Aedes	1	YES	YES	NO
2010	Tanzania	Eliningaya J Kweka, ,Beda J Mwang'onde & Aneth M Mahande	Optimization of odour-baited resting boxes for sampling malaria vector, Anopheles arabiensis Patton, in arid and highland areas of Africa	https://parasitesandvectors.biomedcentral.com/articles/10.1186/1756-3305-3-75#Sec2	Anopheles; Culex	2	YES	YES	NO
2010	Uganda	Verhaeghen, Katrijn; Van Bortel, Wim; Roelants, Patricia; Okello, Paul Edward; Talisuna, Ambrose; Coosemans, Marc	Spatio-Temporal Patterns in kdr Frequency in Permethrin and DDT Resistant Anopheles gambiae s.s. from Uganda	http://dx.doi.org/10.4269/ajtmh.2010.08-0668	Anopheles	1	YES	NO	NO
2010	Uganda	Morgan, John C.; Irving, Helen; Okedi, Loyce M.; Steven, Andrew; Wondji, Charles S.	Pyrethroid Resistance in an Anopheles funestus Population from Uganda	http://dx.doi.org/10.1371/journal.pone.0011872	Anopheles	1	YES	NO	NO
2010	Uganda	Mwine, Julius; Van Damme, Patrick; Jumba, Francis	Evaluation of larvicidal properties of the latex of Euphorbia tirucalli L. (Euphorbiaceae) against larvae of Anopheles mosquitoes	https://pdfs.semanticscholar.org/a7a0/010c8301675ad53d355d24754e5c560d037e.pdf	Anopheles	1	YES	NO	NO
2010	Zambia	Norris, Laura C.; Fornadel, Christen M.; Hung, Wei-Chien; Pineda, Fernando J.; Norris, Douglas E.	Frequency of Multiple Blood Meals Taken in a Single Gonotrophic Cycle by Anopheles arabiensis Mosquitoes in Macha, Zambia	http://dx.doi.org/10.4269/ajtmh.2010.09-0296	Anopheles	1	YES	NO	NO
2010	Zambia	Clennon, Julie A.; Kamanga, Aniset; Musapa, Mulenga; Shiff, Clive; Glass, Gregory E.	Identifying malaria vector breeding habitats with remote sensing data and terrain-based landscape indices in Zambia	http://dx.doi.org/10.1186/1476-072X-9-58	Anopheles	1	YES	NO	NO
2010	Zambia	Fornadel, Christen M.; Norris, Laura C.; Glass, Gregory E.; Norris, Douglas E.	Analysis of Anopheles arabiensis Blood Feeding Behavior in Southern Zambia during the Two Years after Introduction of Insecticide-Treated Bed Nets	http://dx.doi.org/10.4269/ajtmh.2010.10-0242	Anopheles	1	YES	NO	NO
2010	Zambia	Fornadel, Christen M.; Norris, Laura C.; Norris, Douglas E.	Centers for Disease Control Light Traps for Monitoring Anopheles arabiensis Human Biting Rates in an Area with Low Vector Density and High Insecticide-Treated Bed Net Use	http://dx.doi.org/10.4269/ajtmh.2010.10-0088	Anopheles	1	YES	NO	NO
2010	Zambia	Fornadel CM, Norris LC, Franco V, Norris DE.	Unexpected anthropophily in the potential secondary malaria vectors Anopheles coustani s.l. and Anopheles squamosus in Macha, Zambia	10.1089/vbz.2010.0082	Anopheles	1	YES	NO	NO
2010	Zambia	Choi KS, Coetzee M, Koekemoer LL.	Simultaneous identification of the Anopheles funestus group and Anopheles longipalpis type C by PCR-RFLP	10.1186/1475-2875-9-316	Anopheles	1	YES	NO	NO
2010	Bangladesh	Alam MS, Khan MG, Chaudhury N, Deloer S, Nazib F, Bangali AM, Haque R.	Prevalence of anopheline species and their Plasmodium infection status in epidemic-prone border areas of Bangladesh	https://malariajournal.biomedcentral.com/articles/10.1186/1475-2875-9-15	Anopheles	1	YES	YES	NO
2010	Bangladesh	Dev V, Sangma BM, Dash AP.	Persistent transmission of malaria in Garo hills of Meghalaya bordering Bangladesh, north-east India	https://malariajournal.biomedcentral.com/articles/10.1186/1475-2875-9-263#:~:text=The%20Garo%20hills%20of%20Meghalaya,to%20months%20of%20high%20rainfall.	Anopheles	1	YES	YES	NO
2010	Bangladesh	Dhiman S, Goswami D, Rabha B, Gopalakrishnan R, Baruah I, Singh L.	Malaria epidemiology along Indo-Bangladesh border in Tripura State, India	https://www.tm.mahidol.ac.th/seameo/2010-41-6/01-4769.pdf	Anopheles	1	YES	YES	NO
2010	Cambodia	Hlaing T, Tun-Lin W, Somboon P, Socheat D, Setha T, Min S, Thaung S, Anyaele O, De Silva B, Chang MS, Prakash A, Linton Y, Walton C.	Spatial genetic structure of Aedes aegypti mosquitoes in mainland Southeast Asia	https://www.ncbi.nlm.nih.gov/pmc/articles/PMC3352470/	Aedes	1	YES	YES	NO
2010	Cambodia	Sochantha T, Van Bortel W, Savonnaroth S, Marcotty T, Speybroeck N, Coosemans M.	Personal protection by long-lasting insecticidal hammocks against the bites of forest malaria vectors	https://onlinelibrary.wiley.com/doi/full/10.1111/j.1365-3156.2009.02457.x	Anopheles	1	YES	YES	NO
2010	Cambodia	Verhaeghen K, Van Bortel W, Trung HD, Sochantha T, Keokenchanh K, Coosemans M.	Knockdown resistance in Anopheles vagus, An. sinensis, An. paraliae and An. peditaeniatus populations of the Mekong region	https://parasitesandvectors.biomedcentral.com/articles/10.1186/1756-3305-3-59	Anopheles	1	YES	YES	NO
2010	Iran	Kazemi, S. H. Moosa; Karimian, F.; Davari, B.	Culicinae mosquitoes in Sanandaj county, Kurdistan province, western Iran	http://www.mrcindia.org/journal/issues/472103.pdf	Aedes; Culex	2	YES	NO	NO
2010	Iran	Shahandeh, K. H.; Basseri, H. R.; Pakari, A.; Riazi, A.	Mosquito Vector Biting and Community Protection in a Malarious Area, Siahoo District, Hormozgan, Iran	https://pmc.ncbi.nlm.nih.gov/articles/PMC3385553/#sec6	Anopheles	1	YES	NO	NO
2010	Iran	Nikookar, S. H.; Moosa-Kazemi, S. H.; Oshaghi, M. A.; Yaghoobi-Ershadi, M. R.; Vatandoost, H.; Kianinasab, A.	Species Composition and Diversity of Mosquitoes in Neka County, Mazandaran Province, Northern Iran	https://pmc.ncbi.nlm.nih.gov/articles/PMC3385557/#sec6	Aedes; Anopheles; Culex	3	YES	NO	NO
2010	Iran	Farzinnia, B.; Saghafipour, A.; Abai, M. R.	Malaria Situation and Anopheline Mosquitoes in Qom Province, Central Iran	https://jad.tums.ac.ir/index.php/jad/article/view/75	Anopheles	1	YES	NO	NO
2010	Iran	Naddaf, Saied Reza; Razavi, Mohammad Reza; Bahramali, Golnaz	Molecular Variation and Distribution of Anopheles fluviatilis (Diptera: Culicidae) Complex in Iran	http://dx.doi.org/10.3347/kjp.2010.48.3.231	Anopheles	1	YES	NO	NO
2010	Iran	Azari-Hamidian, S.; Linton, Y. -M.; Abai, M. R.; Ladonni, H.; Oshaghi, M. A.; Hanafi-Bojd, A. A.; Moosa-Kazemi, S. H.; Shabkhiz, H.; Pakari, A.; Harbach, R. E.	Mosquito (Diptera: Culicidae) fauna of the Iranian islands in the Persian Gulf	http://dx.doi.org/10.1080/00222930903437358	Aedes; Anopheles; Culex; Culiseta	4	YES	NO	NO
2010	Iran	Dehghan, H.; Sadraei, J.; Moosa-Kazemi, S. H.	The Morphological Variations of Culex pipiens Larvae (Diptera: Culicidae) in Yazd Province, Central Iran	https://pmc.ncbi.nlm.nih.gov/articles/PMC3385558/#sec6	Culex	1	YES	NO	NO
2010	Iran	Basseri H, Raeisi A, Ranjbar Khakha M, Pakarai A, Abdolghafar H.	Seasonal abundance and host-feeding patterns of anopheline vectors in malaria endemic area of iran	10.1155/2010/671291	Anopheles	1	YES	NO	NO
2010	Iran	Mehravaran A, Oshaghi MA, Vatandoost H, Abai MR, Ebrahimzadeh A, Roodi AM, Grouhi A.	First report on Anopheles fluviatilis U in southeastern Iran	10.1016/j.actatropica.2010.09.011	Anopheles	1	YES	NO	NO
2010	Indonesia	Syafruddin, D; Hidayati, APN; Asih, PBS; Hawley, WA; Sukowati, S; Lobo, NF	Detection of 1014F kdr mutation in four major Anopheline malaria vectors in Indonesia	http://dx.doi.org/10.1186/1475-2875-9-315	Anopheles	1	YES	YES	NO
2010	Indonesia	Ndoen, E; Wild, C; Dale, P; Sipe, N; Dale, M	Relationships between anopheline mosquitoes and topography in West Timor and Java, Indonesia	http://dx.doi.org/10.1186/1475-2875-9-242	Anopheles	1	YES	YES	NO
2010	Indonesia	Stoops, CA; Gionar, YR; Rusmiarto, S; Susapto, D; Andris, H; Elyazar, IRF; Barbara, KA; Munif, A	Laboratory and field testing of bednet traps for mosquito (Diptera: Culicidae) sampling in West Java, Indonesia	http://dx.doi.org/10.1111/j.1948-7134.2010.00076.x	Aedes; Anopheles; Culex; Mansonia; Coquillettidia	5	YES	YES	NO
2010	Laos	Hiscox A, Winter CH, Vongphrachanh P, Sisouk T, Somoulay V, Phompida S, Kaul S, Sananikhom P, Nguyen TY, Paul RE, Brey P, Bryant JE.	Serological investigations of flavivirus prevalence in Khammouane Province, Lao People's Democratic Republic, 2007-2008	https://pmc.ncbi.nlm.nih.gov/articles/PMC2963988/	Aedes; Anopheles; Armigeres; Culex	4	YES	YES	NO
2010	Laos	Verhaeghen K, Van Bortel W, Trung HD, Sochantha T, Keokenchanh K, Coosemans M.	Knockdown resistance in Anopheles vagus, An. sinensis, An. paraliae and An. peditaeniatus populations of the Mekong region	https://parasitesandvectors.biomedcentral.com/articles/10.1186/1756-3305-3-59	Anopheles	1	YES	YES	NO
2010	Malaysia	Rohani, A.	Habitat characterization and mapping of anopheles maculatus (throbald) mosquito larvae in malaria endemic areas in Kuala Lipis, Pahang, Malaysia	https://www.tm.mahidol.ac.th/seameo/2010-41-4/07-4819.pdf	Anopheles	1	NO	YES	NO
2010	Malaysia	Wan-Norafikah, Othman	Permethrin resistance in Aedes aegypti (Linnaeus) collected from Kuala Lumpur, Malaysia	https://www.sciencedirect.com/science/article/pii/S122686151000018X	Aedes	1	NO	YES	NO
2010	Malaysia	Abu Hassan, A.	Breeding patterns of the JE vector Culex gelidus and its insect predators in rice cultivation areas of northern peninsular Malaysia	https://www.msptm.org/files/404_-_416_Abu_Hassan_A.pdf	Culex	1	NO	YES	NO
2010	Malaysia	Dieng, Hamady	Indoor-Breeding of Aedes albopictus in Northern Peninsular Malaysia and Its Potential Epidemiological Implications	https://journals.plos.org/plosone/article?id=10.1371/journal.pone.0011790#s2	Aedes	1	NO	YES	NO
2010	Malaysia	Wan-Norafikah, O.	Vertical dispersal of Aedes (Stegomyia) spp. in high-rise apartments in Putrajaya, Malaysia	https://www.msptm.org/files/662_-_667_Wan-Norafikah_O.pdf	Aedes	1	NO	YES	NO
2010	Malaysia	Lim KW, Sit NW, Norzahira R, Sing KW, Wong HM, Chew HS, Firdaus R, Cheryl JA, Suria M, Mahathavan M, Nazni WA, Lee HL, McKemy A, Vasan SS.	Dengue vector surveillance in insular settlements of Pulau Ketam, Selangor, Malaysia	https://www.msptm.org/files/185_-_192_Lim_K_W.pdf	Aedes	1	NO	YES	NO
2010	Malaysia	Rohani, A; Najdah, WMAW; Zamree, I; Azahari, AH; Noor, IM; Rahimi, H; Lee, HL	HABITAT CHARACTERIZATION AND MAPPING OF ANOPHELES MACULATUS (THEOBALD) MOSQUITO LARVAE IN MALARIA ENDEMIC AREAS IN KUALA LIPIS, PAHANG, MALAYSIA	https://www.researchgate.net/publication/47788512_Habitat_characterization_and_mapping_of_Anopheles_maculatus_Theobald_mosquito_larvae_in_malaria_endemic_areas_in_Kuala_Lipis_Pahang_Malaysia	Anopheles	1	NO	YES	NO
2010	Malaysia	Nyamah MA, Sulaiman S, Omar B.	Categorization of potential breeding sites of dengue vectors in Johor, Malaysia	https://www.msptm.org/files/33_-_40_Nyamah_MA.pdf	Aedes	1	NO	YES	NO
2010	Malaysia	Loke SR, Andy-Tan WA, Benjamin S, Lee HL, Sofian-Azirun M.	Susceptibility of field-collected Aedes aegypti (L.) (Diptera: Culicidae) to Bacillus thuringiensis israelensis and temephos	https://www.msptm.org/files/493_-_503_Loke_SR.pdf	Aedes	1	NO	YES	NO
2010	Myanmar	Hlaing, T; Tun-Lin, W; Somboon, P; Socheat, D; Setha, T; Min, S; Thaung, S; Anyaele, O; de Silva, B; Chang, MS; Prakash, A; Linton, Y; Walton, C	Spatial genetic structure of Aedes aegypti mosquitoes in mainland Southeast Asia	http://dx.doi.org/10.1111/j.1752-4571.2009.00113.x	Aedes	1	YES	YES	NO
2010	Sri Lanka	Jude PJ, Dharshini S, Vinobaba M, Surendran SN, Ramasamy R.	Anopheles culicifacies breeding in brackish waters in Sri Lanka and implications for malaria control	https://malariajournal.biomedcentral.com/articles/10.1186/1475-2875-9-106#Sec2	Anopheles	1	NO	YES	NO
2010	Sri Lanka	Surendran SN, Singh OP, Jude PJ, Ramasamy R.	Genetic evidence for malaria vectors of the Anopheles sundaicus complex in Sri Lanka with morphological characteristics attributed to Anopheles subpictus species B	https://malariajournal.biomedcentral.com/articles/10.1186/1475-2875-9-343#Sec2	Anopheles	1	NO	YES	NO
2010	Taiwan	Chen CF, Shu PY, Teng HJ, Su CL, Wu JW, Wang JH, Lin TH, Huang JH, Wu HS.	Screening of dengue virus in field-caught Aedes aegypti and Aedes albopictus (Diptera: Culicidae) by one-step SYBR green-based reverse transcriptase-polymerase chain reaction assay during 2004-2007 in Southern Taiwan	https://www.liebertpub.com/doi/epub/10.1089/vbz.2008.0069	Aedes	1	NO	YES	NO
2010	Thailand	Tiawsirisup, Sonthaya	Mosquito distribution and Japanese encephalitis virus infection in the immigration bird (Asian open-billed stork) nested area in Pathum Thani province, central Thailand	https://www-webofscience-com.srv-proxy1.library.tamu.edu/wos/woscc/full-record/WOS:000275416800020	Aedes; Anopheles; Armigeres; Coquillettidia; Culex; Mansonia; Uranotaenia	7	YES	YES	NO
2010	Thailand	Lertkiatmongkol, Panida	Transcription analysis of differentially expressed genes in insecticide-resistant Aedes aegypti mosquitoes after deltamethrin exposure	https://www-webofscience-com.srv-proxy1.library.tamu.edu/wos/woscc/full-record/WOS:000278574900027	Aedes	1	YES	YES	NO
2010	Thailand	Siriyasatien, Padet	Identification of blood meal of field caught aedes aegypti (L.) by multiplex PCR	https://www.proquest.com/docview/201378648?accountid=7082&sourcetype=Scholarly%20Journals	Aedes	1	YES	YES	NO
2010	Thailand	Sumruayphol, Suchada	BIONOMIC STATUS OF ANOPHELES EPIROTICUS LINTON & HARBACH, A COASTAL MALARIA VECTOR, IN RAYONG PROVINCE, THAILAND	https://www-webofscience-com.srv-proxy1.library.tamu.edu/wos/woscc/full-record/WOS:000279079400006	Aedes; Anopheles; Culex	3	YES	YES	NO
2010	Thailand	Thanispong, Kanutcharee	A High Throughput Screening System for Determining the Three Actions of Insecticides Against Aedes aegypti (Diptera: Culicidae) Populations in Thailand	https://academic.oup.com/jme/article/47/5/833/882425?login=true	Aedes	1	YES	YES	NO
2010	Thailand	Malaithong, Naritsara	Human-Landing Patterns of Anopheles dirus sensu lato (Diptera: Culicidae) in Experimental Huts Treated With DDT or Deltamethrin	https://academic.oup.com/jme/article/47/5/823/882396?login=true	Anopheles	1	YES	YES	NO
2010	Thailand	Hlaing, Thaung	Spatial genetic structure of Aedes aegypti mosquitoes in mainland Southeast Asia	https://onlinelibrary.wiley.com/doi/full/10.1111/j.1752-4571.2009.00113.x	Aedes	1	YES	YES	NO
2010	Thailand	Henry, A.	Wing shape of dengue vectors from around the world.	https://www-webofscience-com.srv-proxy1.library.tamu.edu/wos/woscc/full-record/WOS:000275926400006	Aedes	1	YES	YES	NO
2010	Thailand	Morgan, Katy	Inter-specific gene flow dynamics during the Pleistocene-dated speciation of forest-dependent mosquitoes in Southeast Asia	https://www-webofscience-com.srv-proxy1.library.tamu.edu/wos/woscc/full-record/WOS:000277975300008	Anopheles	1	YES	YES	NO
2010	Thailand	Jariyapan, Narissara	Analysis of female salivary gland proteins of the Anopheles barbirostris complex (Diptera: Culicidae) in Thailand	https://link.springer.com/article/10.1007/s00436-010-1883-1	Anopheles	1	YES	YES	NO
2010	Vietnam	Kay BH, Tuyet Hanh TT, Le NH, Quy TM, Nam VS, Hang PV, Yen NT, Hill PS, Vos T, Ryan PA.	Sustainability and cost of a community-based strategy against Aedes aegypti in northern and central Vietnam	https://pmc.ncbi.nlm.nih.gov/articles/PMC2861387/	Aedes	1	YES	YES	NO
2010	Vietnam	Higa Y, Yen NT, Kawada H, Son TH, Hoa NT, Takagi M.	Geographic distribution of Aedes aegypti and Aedes albopictus collected from used tires in Vietnam	https://pubmed.ncbi.nlm.nih.gov/20402344/	Aedes; Anopheles; Armigeres; Culex; Uranotaenia; Toxorhynchites	6	YES	YES	NO
2010	Vietnam	Van Bortel W, Trung HD, Hoi le X, Van Ham N, Van Chut N, Luu ND, Roelants P, Denis L, Speybroeck N, D'Alessandro U, Coosemans M.	Malaria transmission and vector behaviour in a forested malaria focus in central Vietnam and the implications for vector control	https://malariajournal.biomedcentral.com/articles/10.1186/1475-2875-9-373	Anopheles	1	YES	YES	NO
2010	Vietnam	Manh CD, Beebe NW, Van VN, Quang TL, Lein CT, Nguyen DV, Xuan TN, Ngoc AL, Cooper RD.	Vectors and malaria transmission in deforested, rural communities in north-central Vietnam	https://malariajournal.biomedcentral.com/articles/10.1186/1475-2875-9-259	Anopheles	1	YES	YES	NO
2010	Vietnam	Knox TB, Nguyen YT, Vu NS, Kay BH, Ryan PA.	Quantitative relationships between immature and emergent adult Aedes aegypti (Diptera: Culicidae) populations in water storage container habitats	https://academic.oup.com/jme/article/47/5/748/881919	Aedes; Anopheles; Culex	3	YES	YES	NO
2010	Vietnam	Chen B, Pedro PM, Harbach RE, Somboon P, Walton C, Butlin RK.	Mitochondrial DNA variation in the malaria vector Anopheles minimus across China, Thailand and Vietnam: evolutionary hypothesis, population structure and population history	https://www.nature.com/articles/hdy201058	Anopheles	1	YES	YES	NO
2010	Vietnam	Cook S, Lien NG, McAlister E, Harbach RE.	Bothaella manhi, a new species of tribe Aedini (Diptera: Culicidae) from the Cuc Phuong National Park of Vietnam based on morphology and DNA sequence	https://pmc.ncbi.nlm.nih.gov/articles/PMC3496375/	Aedes; Anopheles; Armigeres; Bothaella; Culex; Mansonia; Toxorhynchites; Uranotaenia	8	YES	YES	NO
2010	Vietnam	Peeters Grietens K, Xuan XN, Van Bortel W, Duc TN, Ribera JM, Ba Nhat T, Van KP, Le Xuan H, D'Alessandro U, Erhart A.	Low perception of malaria risk among the Ra-glai ethnic minority in south-central Vietnam: implications for forest malaria control	https://malariajournal.biomedcentral.com/articles/10.1186/1475-2875-9-23	Anopheles	1	YES	YES	NO
2010	Vietnam	Verhaeghen K, Van Bortel W, Trung HD, Sochantha T, Keokenchanh K, Coosemans M.	Knockdown resistance in Anopheles vagus, An. sinensis, An. paraliae and An. peditaeniatus populations of the Mekong region	https://parasitesandvectors.biomedcentral.com/articles/10.1186/1756-3305-3-59	Anopheles	1	YES	YES	NO
2010	Vietnam	Takano KT, Nguyen NT, Nguyen BT, Sunahara T, Yasunami M, Nguyen MD, Takagi M.	Partial mitochondrial DNA sequences suggest the existence of a cryptic species within the Leucosphyrus group of the genus Anopheles (Diptera: Culicidae), forest malaria vectors, in northern Vietnam	https://parasitesandvectors.biomedcentral.com/articles/10.1186/1756-3305-3-41	Anopheles	1	YES	YES	NO
2010	India	Dutta, P; Prakash, A; Bhattacharyya, DR; Khan, SA; Gogoi, PR; Sharma, CK; Mahanta, J	Mosquito biodiversity of Dibru-Saikhowa biosphere reserve in Assam, India	https://www.researchgate.net/publication/50350016_Mosquito_biodiversity_of_Dibru-Saikhowa_biosphere_reserve_in_Assam_India	Aedes; Anopheles; Culex; Mansonia; Toxorhynchites	5	YES	YES	NO
2010	India	Dutta, P; Khan, SA; Khan, AM; Sharma, CK; Mahanta, J	Survey of mosquito species in Nagaland, a hilly state of north east region of India	https://www.researchgate.net/publication/267935438_Survey_of_mosquito_species_in_Nagaland_a_hilly_state_of_north_east_region_of_India	Aedes; Anopheles; Armigeres; Culex; Coquillettidia; Mansonia; Malaya; Toxorhynchites; Uranotaenia; Ochlerotatus; Tripteroides	11	YES	YES	NO
2010	India	Dev, V; Raghavendra, K; Singh, SP; Phookan, S; Khound, K; Dash, AP	Wash resistance and residual efficacy of long-lasting polyester netting coated with α-cypermethrin (Interceptor) against malaria-transmitting mosquitoes in Assam, northeast India	http://dx.doi.org/10.1016/j.trstmh.2009.08.010	Anopheles	1	YES	YES	NO
2010	India	Sharma, AK; Mendki, MJ; Tikar, SN; Kulkarni, G; Veer, V; Prakash, S; Shouche, YS; Parashar, BD	Molecular phylogenetic study of Culex quinquefasciatus mosquito from different geographical regions of India using 16S rRNA gene sequences	http://dx.doi.org/10.1016/j.actatropica.2010.06.003	Culex	1	YES	YES	NO
2010	India	Suman, DS; Tikar, SN; Parashar, BD; Prakash	Development of insecticide resistance in Culex quinquefasciatus mosquito from different locations in India	http://dx.doi.org/10.1584/jpestics.G09-36	Culex	1	YES	YES	NO
2010	India	Banerjee, S; Aditya, G; Saha, N; Saha, GK	An assessment of macroinvertebrate assemblages in mosquito larval habitats-space and diversity relationship	http://dx.doi.org/10.1007/s10661-009-1137-9	Aedes; Anopheles; Armigeres; Culex	4	YES	YES	NO
2010	India	Rao, BB; George, B	BREEDING PATTERNS OF AEDES STEGOMYIA ALBOPICTUS IN PERIURBAN AREAS OF CALICUT, KERALA, INDIA	https://www.tm.mahidol.ac.th/seameo/2010-41-3/05-4714.pdf	Aedes	1	YES	YES	NO
2010	India	Dwibedi, B; Mohapatra, N; Beuria, MK; Kerketta, AS; Sabat, J; Kar, SK; Rao, EV; Hazra, RK; Parida, SK; Marai, N	Emergence of Chikungunya Virus Infection in Orissa, India	http://dx.doi.org/10.1089/vbz.2008.0190	Aedes; Anopheles; Armigeres; Culex	4	YES	YES	NO
2010	India	Kanojia, PC; Paingankar, MS; Patil, AA; Gokhale, MD; Deobagkar, DN	Morphometric and allozyme variation in Culex tritaeniorhynchus mosquito populations from India	http://dx.doi.org/10.1673/031.010.13801	Culex	1	YES	YES	NO
2010	India	Murty, US; Rao, MS; Arunachalam, N	The effects of climatic factors on the distribution and abundance of Japanese encephalitis vectors in Kurnool district of Andhra Pradesh, India	https://www.researchgate.net/publication/41969394_The_effects_of_climatic_factors_on_the_distribution_and_abundance_of_Japanese_encephalitis_vectors_in_Kurnool_district_of_Andhra_Pradesh_India	Aedes; Anopheles; Culex; Mansonia	4	YES	YES	NO
2010	India	Dev, V; Raghavendra, K; Barman, K; Phookan, S; Dash, AP	Wash-Resistance and Field Efficacy of Olyset™ Net, A Permethrin-Incorporated Long-Lasting Insecticidal Netting, Against Anopheles minimus-Transmitted Malaria in Assam, Northeastern India	http://dx.doi.org/10.1089/vbz.2008.0191	Anopheles	1	YES	YES	NO
2010	India	Prakash, A; Sarma, DK; Bhattacharyya, DR; Mohapatra, PK; Bhattacharjee, K; Das, K; Mahanta, J	Spatial distribution and r-DNA second internal transcribed spacer characterization of Anopheles dirus (Diptera: Culicidae) complex species in north-east India	http://dx.doi.org/10.1016/j.actatropica.2010.01.003	Anopheles	1	YES	YES	NO
2010	India	Ravikumar, H; Ramachandraswamy, N; Sampathkumar, S; Prakash, BM; Huchesh, HC; Uday, J; Puttaraju, HP	A preliminary survey for Wolbachia and bacteriophage WO infections in Indian mosquitoes (Diptera: Culicidae)	https://www.researchgate.net/publication/50377199_A_preliminary_survey_for_Wolbachia_and_bacteriophage_WO_infections_in_Indian_mosquitoes_Diptera_Culicidae	Aedes; Anopheles; Armigeres; Culex; Toxorhynchites	5	YES	YES	NO
2010	India	Paramanik, M; Chandra, G	Studies on seasonal fluctuation of different indices related to filarial vector, Culex quinquefasciatus around foothills of Susunia of West Bengal, India	http://dx.doi.org/10.1016/S1995-7645(10)60174-5	Anopheles; Armigeres; Culex; Mansonia	4	YES	YES	NO
2010	India	Dhananjeyan, KJ; Paramasivan, R; Tewari, SC; Rajendran, R; Thenmozhi, V; Leo, SVJ; Venkatesh, A; Tyagi, BK	Molecular identification of mosquito vectors using genomic DNA isolated from eggshells, larval and pupal exuvium	https://www.researchgate.net/publication/44687417_Molecular_identification_of_mosquito_vectors_using_genomic_DNA_isolated_from_eggshells_larval_and_pupal_exuvium	Aedes; Culex	2	YES	YES	NO
2010	India	Dutta, P; Khan, SA; Bhattarcharyya, DR; Khan, AM; Sharma, CK; Mahanta, J	Studies on the breeding habitats of the vector mosquito Anopheles baimai and its relationship to malaria incidence in Northeastern region of India Breeding habitats of Anopheles baimei and its role in incidence of malaria in Northeastern region of India	http://dx.doi.org/10.1007/s10393-010-0337-7	Anopheles	1	YES	YES	NO
2010	India	Bhattacharyya, DR; Prakash, A; Sarma, NP; Mohapatra, PK; Singh, S; Sarma, DK; Kalita, MC; Mahanta, J	Molecular evidence for the involvement of Anopheles nivipes (Diptera: Culicidae) in the transmission of Plasmodium falciparum in north-eastern India	http://dx.doi.org/10.1179/136485910X12743554759948	Anopheles	1	YES	YES	NO
2010	India	Hlaing, T; Tun-Lin, W; Somboon, P; Socheat, D; Setha, T; Min, S; Thaung, S; Anyaele, O; de Silva, B; Chang, MS; Prakash, A; Linton, Y; Walton, C	Spatial genetic structure of Aedes aegypti mosquitoes in mainland Southeast Asia	http://dx.doi.org/10.1111/j.1752-4571.2009.00113.x	Aedes	1	YES	YES	NO
2010	India	Morgan, K; Linton, YM; Somboon, P; Saikia, P; Dev, V; Socheat, D; Walton, C	Inter-specific gene flow dynamics during the Pleistocene-dated speciation of forest-dependent mosquitoes in Southeast Asia	http://dx.doi.org/10.1111/j.1365-294X.2010.04635.x	Anopheles	1	YES	YES	NO
2010	India	Kaliwal, MB; Kumar, A; Shanbhag, AB; Dash, AP; Javali, SB	Spatio-temporal variations in adult density, abdominal status & indoor resting pattern of Culex quinquefasciatus Say in Panaji, Goa, India	https://www.researchgate.net/publication/44643551_Spatio-temporal_variations_in_adult_density_abdominal_status_indoor_resting_pattern_of_Culex_quinquefasciatus_Say_in_Panaji_Goa_India	Aedes; Anopheles; Armigeres; Culex; Mansonia	5	YES	YES	NO
2010	India	Sharma, SK; Upadhyay, AK; Haque, MA; Tyagi, PK; Raghavendra, K; Dash, AP	Wash-resistance and field evaluation of alphacypermethrin treated long-lasting insecticidal net (Interceptor®) against malaria vectors Anopheles culicifacies and Anopheles fluviatilis in a tribal area of Orissa, India	http://dx.doi.org/10.1016/j.actatropica.2010.05.002	Anopheles; Culex	2	YES	YES	NO
2010	India	Dixit, J; Srivastava, H; Sharma, M; Das, MK; Singh, OP; Raghavendra, K; Nanda, N; Dash, AP; Saksena, DN; Das, A	Phylogenetic inference of Indian malaria vectors from multilocus DNA sequences	http://dx.doi.org/10.1016/j.meegid.2010.04.008	Anopheles	1	YES	YES	NO
2010	India	Dev, V; Sangma, BM; Dash, AP	Persistent transmission of malaria in Garo hills of Meghalaya bordering Bangladesh, north-east India	http://dx.doi.org/10.1186/1475-2875-9-263	Anopheles	1	YES	YES	NO
2010	India	Kaura, T; Sharma, M; Chaudhry, S; Chaudhry, A	Sequence polymorphism in spacer ITS2 of Anopheles (Celia) subpictus Grassi (Diptera: Culicidae)	http://dx.doi.org/10.1080/00087114.2010.10589717	Anopheles	1	YES	YES	NO
2010	India	Raghavendra, K; Verma, V; Srivastava, HC; Gunasekaran, K; Sreehari, U; Dash, AP	Persistence of DDT, malathion & deltamethrin resistance in Anopheles culicifacies after their sequential withdrawal from indoor residual spraying in Surat district, India	https://www.researchgate.net/publication/46288545_Persistence_of_DDT_malathion_deltamethrin_resistance_in_Anopheles_culicifacies_after_their_sequential_withdrawal_from_indoor_residual_spraying_in_Surat_district_India/link/552c937e0cf29b22c9c45fac/download?_tp=eyJjb250ZXh0Ijp7ImZpcnN0UGFnZSI6InB1YmxpY2F0aW9uIiwicGFnZSI6InB1YmxpY2F0aW9uIn19	Anopheles	1	YES	YES	NO
2010	India	Anjali, CH; Khan, SS; Margulis-Goshen, K; Magdassi, S; Mukherjee, A; Chandrasekaran, N	Formulation of water-dispersible nanopermethrin for larvicidal applications	http://dx.doi.org/10.1016/j.ecoenv.2010.08.039	Culex	1	YES	YES	NO
2010	India	Rajagopal V, Elango S, Jeykumar K, Madhavan J, Alamelu M, Shanthi S.	A study on the resting preference of mosquito species in wells in Vellore in Tamilnadu, South India	https://pubmed.ncbi.nlm.nih.gov/22468548/	Aedes; Anopheles; Armigeres; Culex	4	YES	YES	NO
2010	India	Tiwari S, Ghosh SK, Mittal PK, Dash AP.	Effectiveness of a new granular formulation of biolarvicide Bacillus thuringiensis Var. israelensis against larvae of malaria vectors in India	https://www.liebertpub.com/doi/10.1089/vbz.2009.0197?url_ver=Z39.88-2003&rfr_id=ori%3Arid%3Acrossref.org&rfr_dat=cr_pub++0pubmed#sec-2	Anopheles	1	YES	YES	NO
2010	India	Tripathy A, Samanta L, Das S, Parida SK, Marai N, Hazra RK, Kar SK, Mahapatra N.	Distribution of sibling species of Anopheles culicifacies s.l. and Anopheles fluviatilis s.l. and their vectorial capacity in eight different malaria endemic districts of Orissa, India	https://www.researchgate.net/publication/49746012_Distribution_of_sibling_species_of_Anopheles_culicifacies_sl_and_Anopheles_fluviatilis_sl_and_their_vectorial_capacity_in_eight_different_malaria_endemic_districts_of_Orissa_India	Anopheles	1	YES	YES	NO
2010	India	Singh OP, Dykes CL, Das MK, Pradhan S, Bhatt RM, Agrawal OP, Adak T.	Presence of two alternative kdr-like mutations, L1014F and L1014S, and a novel mutation, V1010L, in the voltage gated Na+ channel of Anopheles culicifacies from Orissa, India	https://www.researchgate.net/publication/44637441_Presence_of_two_alternative_kdr-like_mutations_L1014F_and_L1014S_and_a_novel_mutation_V1010L_in_the_voltage_gated_Nachannel_of_Anopheles_culicifacies_from_Orissa_India	Anopheles	1	YES	YES	NO
2010	India	Singh OP, Nanda N, Dev V, Bali P, Sohail M, Mehrunnisa A, Adak T, Dash AP.	Molecular evidence of misidentification of Anopheles minimus as Anopheles fluviatilis in Assam (India)	https://www.sciencedirect.com/science/article/pii/S0001706X09003593#section.0015	Anopheles	1	YES	YES	NO
2010	India	Rao BB.	Larval habitats of Aedes albopictus (Skuse) in rural areas of Calicut, Kerala, India	http://www.mrcindia.org/journal/issues/473175.pdf	Aedes	1	YES	YES	NO
2010	India	Rani A, Sharma A, Adak T, Bhatnagar RK.	Pseudoxanthomonas icgebensis sp. nov., isolated from the midgut of Anopheles stephensi field-collected larvae	https://link.springer.com/article/10.1007/s12275-010-0125-7	Anopheles	1	YES	YES	NO
2010	India	Singh RK, Dhiman RC, Dua VK, Joshi BC.	Entomological investigations during an outbreak of dengue fever in Lal Kuan town, Nainital district of Uttarakhand, India	http://www.mrcindia.org/journal/issues/473189.pdf	Aedes	1	YES	YES	NO
2010	India	Dhiman S, Goswami D, Rabha B, Gopalakrishnan R, Baruah I, Singh L.	Malaria epidemiology along Indo-Bangladesh border in Tripura State, India	https://www.proquest.com/docview/820917026?accountid=7082&sourcetype=Scholarly%20Journals	Anopheles	1	YES	YES	NO
2010	India	Paramasivan R, Thenmozhi V, Thangaratham PS, Rajendran R, Tewari SC, Dhananjeyan KJ, Tyagi BK.	An outbreak of dengue fever in Tirupur, Coimbatore district, Tamil Nadu	https://journals.lww.com/ijmr/citation/2010/32010/an_outbreak_of_dengue_fever_in_tirupur,_coimbatore.20.aspx	Aedes	1	YES	YES	NO
2010	India	Baruah K, Singh PK, Mohalia MM, Dhariwal AC.	A study on dengue outbreak during 2009 in Bhopal and Indore districts of Madhya Pradesh, India	https://www.researchgate.net/publication/223983770_A_study_on_dengue_outbreak_during_2009_in_Bhopal_and_Indore_districts_of_Madhya_Pradesh_India	Aedes	1	YES	YES	NO
2010	India	Swain S, Mohanty A, Tripathy HK, Mahapatra N, Kar SK, Hazra RK.	Molecular identification and phylogeny of Myzomyia and Neocellia series of Anopheles subgenus Cellia (Diptera: Culicidae)	https://www.sciencedirect.com/science/article/pii/S1567134810001395?via%3Dihub#aep-section-id16	Anopheles	1	YES	YES	NO
2010	Pakistan	Naeem-Ullah, Unsar; Akram, Waseem; Suhail, Anjum; Rana, Shahnaz Akhtar	GROUPING OF DIFFERENT MOSQUITO SPECIES ON THE BASES OF LARVAL HABITATS	https://www.researchgate.net/publication/201864389_Grouping_of_different_mosquito_species_on_the_bases_of_larval_habitats	Aedes; Anopheles; Culex	3	YES	NO	NO
2010	Pakistan	Morrow, Meredith G.; Johnson, Richard N.; Polanco, Jorge; Claborn, David M.	Failure of Interior Residual Sprays as Protection Against Mosquitoes in Military-Issued Two-Man Tents	http://dx.doi.org/10.7205/MILMED-D-09-00228	Anopheles; Culex; Mansonia; Coquillettidia	4	YES	NO	NO
2010	Singapore	Jeffery, J; Lee, RML; Tan, SY; Liew, C; Ng, LC; Lam-Phua, SG	New mosquito species records (Diptera: Culicidae) from Singapore	https://www.unitedengue.org/publications/10_Jeffery_TB.pdf	Aedes; Anopheles; Armigeres; Culex; Coquillettidia; Mansonia	6	NO	YES	NO
2010	Singapore	Ng, LC; Lee, KS; Tan, CH; Ooi, PL; Lam-Phua, SG; Lin, R; Pang, SC; Lai, YL; Solhan, S; Chan, PP; Wong, KY; Ho, ST; Vythilingam, I	Entomologic and molecular investigation into Plasmodium vivax transmission in Singapore, 2009	http://dx.doi.org/10.1186/1475-2875-9-305	Anopheles	1	NO	YES	NO
2010	Singapore	Lam, PHY; Boon, CS; Yng, NY; Benjamin, S	AEDES ALBOPICTUS CONTROL WITH SPRAY APPLICATION OF BACILLUS THURINGIENSIS ISRAELENSIS, STRAIN AM 65-52	https://pubmed.ncbi.nlm.nih.gov/21073027/	Aedes	1	NO	YES	NO
2010	Bahamas	Darsie, RF; Taylor, DS; Prusak, ZA; Verna, TN	CHECKLIST OF THE MOSQUITOES OF THE BAHAMAS WITH THREE ADDITIONS TO ITS FAUNA AND KEYS TO THE ADULT FEMALES AND FOURTH INSTARS	http://dx.doi.org/10.2987/09-5982.1	Aedes; Anopheles; Culex; Ochlerotatus; Psorophora; Wyeomyia; Uranotaenia	7	NO	YES	NO
2010	Belize	Morrow, MG; Johnson, RN; Polanco, J; Claborn, DM	Mosquito vector abundance immediately before and after Tropical Storms Alma and Arthur, northern Belize, 2008	http://dx.doi.org/10.1590/S1020-49892010000700003	Aedes; Anopheles; Culex; Coquillettidia; Psorophora	5	NO	YES	NO
2010	Belize	Morrow, MG; Johnson, RN; Polanco, J; Claborn, DM	Failure of Interior Residual Sprays as Protection Against Mosquitoes in Military-Issued Two-Man Tents	http://dx.doi.org/10.7205/MILMED-D-09-00228	Aedes; Anopheles; Culex; Coquillettidia; Mansonia	5	NO	YES	NO
2010	Brazil	Alencar, J; Serra-Freire, NM; De Oliveira, RFN; Silva, JD; Pacheco, JB; Guimaraes, AE	IMMATURE MOSQUITOES OF SERRA DO MAR PARK, SAO PAULO STATE, BRAZIL	http://dx.doi.org/10.2987/09-5896.1	Aedes; Anopheles; Culex; Limatus; Wyeomyia; Psorophora; Orthopodomyia; Trichoprosopon	8	YES	YES	NO
2010	Brazil	Alencar, J; Serra-Friere, NM; Marcondes, CB; Silva, JD; Correa, FF; Guimaraes, AÉ	INFLUENCE OF CLIMATIC FACTORS ON THE POPULATION DYNAMICS OF HAEMAGOGUS JANTHINOMYS (DIPTERA: CULICIDAE), A VECTOR OF SYLVATIC YELLOW FEVER	http://dx.doi.org/10.3157/021.121.0109	Haemagogus	1	YES	YES	NO
2010	Brazil	Barbosa, RMR; Furtado, A; Regis, L; Leal, WS	Evaluation of an oviposition-stimulating kairomone for the yellow fever mosquito, Aedes aegypti, in Recife, Brazil	http://dx.doi.org/10.1111/j.1948-7134.2010.00078.x	Aedes	1	YES	YES	NO
2010	Brazil	Barbosa, RMR; Regis, L; Vasconcelos, R; Leal, WS	Culex Mosquitoes (Diptera: Culicidae) Egg Laying in Traps Loaded With Bacillus thuringiensis Variety israelensis and Baited With Skatole	https://pmc.ncbi.nlm.nih.gov/articles/PMC2882852/	Culex	1	YES	YES	NO
2010	Brazil	Barros, FSM; Honório, NA; Arruda, ME	Mosquito Anthropophily: Implications on Malaria Transmission in the Northern Brazilian Amazon	http://dx.doi.org/10.1590/S1519-566X2010000600029	Anopheles	1	YES	YES	NO
2010	Brazil	Bourke, BP; Foster, PG; Bergo, ES; Calado, DC; Sallum, MAM	Phylogenetic relationships among species of Anopheles (Nyssorhynchus) (Diptera, Culicidae) based on nuclear and mitochondrial gene sequences	http://dx.doi.org/10.1016/j.actatropica.2010.01.009	Anopheles	1	YES	YES	NO
2010	Brazil	Cabral, AC; Fé, NF; Suárez-Mutis, MC; Bóia, MN; Carvalho-Costa, FA	Increasing incidence of malaria in the Negro River basin, Brazilian Amazon	http://dx.doi.org/10.1016/j.trstmh.2010.03.008	Anopheles	1	YES	YES	NO
2010	Brazil	Cardoso, JD; de Almeida, MAB; dos Santos, E; da Fonseca, DF; Sallum, MAM; Noll, CA; Monteiro, HAD; Cruz, ACR; Carvalho, VL; Pinto, EV; Castro, FC; Neto, JPN; Segura, MNO; Vasconcelos, PFC	Yellow Fever Virus in Haemagogus leucocelaenus and Aedes serratus Mosquitoes, Southern Brazil, 2008	http://dx.doi.org/10.3201/eid1612.100608	Aedes; Haemagogus	2	YES	YES	NO
2010	Brazil	Dalla Bona, AC; Navarro-Silva, MA	Physiological Age and Longevity of Anopheles (Kerteszia) cruzii Dyar & Knab (Diptera: Culicidae) in the Atlantic Forest of Southern Brazil	http://dx.doi.org/10.1590/S1519-566X2010000200021	Anopheles	1	YES	YES	NO
2010	Brazil	de Carvalho-Leandro, D; Ribeiro, ALM; Rodrigues, JSV; de Albuquerque, CMR; Acel, AM; Leal-Santos, FA; Leite, DP; Miyazaki, RD	Temporal distribution of Aedes aegypti Linnaeus (Diptera, Culicidae), in a Hospital in Cuiaba, State of Mato Grosso, Brazil	http://dx.doi.org/10.1590/S0085-56262010000400025	Aedes	1	YES	YES	NO
2010	Brazil	de Figueiredo, MLG; Gomes, AD; Amarilla, AA; Leandro, AD; Orrico, AD; de Araujo, RF; Castro, JDM; Durigon, EL; Aquino, VH; Figueiredo, LTM	Mosquitoes infected with dengue viruses in Brazil	http://dx.doi.org/10.1186/1743-422X-7-152	Aedes; Haemagogus; Psorophora	3	YES	YES	NO
2010	Brazil	dos Reis, IC; Honório, NA; Codeço, CT; Magalhaes, MDFM; Lourenço-de-Oliveira, R; Barcellos, C	Relevance of differentiating between residential and non-residential premises for surveillance and control of Aedes aegypti in Rio de Janeiro, Brazil	http://dx.doi.org/10.1016/j.actatropica.2010.01.001	Aedes; Culex	2	YES	YES	NO
2010	Brazil	Fouque, F; Gaborit, P; Carinci, R; Issaly, J; Girod, R	Annual variations in the number of malaria cases related to two different patterns of Anopheles darlingi transmission potential in the Maroni area of French Guiana	http://dx.doi.org/10.1186/1475-2875-9-80	Anopheles	1	YES	YES	NO
2010	Brazil	Gomes, AD; de Paula, MB; Natal, D; Gotlieb, SLD	Ecology of Anopheles (Nyssorhynchus) darlingi Root in the installation area of a hydroelectric scheme on the border between the States of Mato Grosso do Sul and Sao Paulo	https://www.scielo.br/j/rsbmt/a/3hZLv6cZQMWxjGYchqQTMMh/?lang=pt	Anopheles	1	YES	YES	NO
2010	Brazil	Gomes, AD; de Paula, MB; Natal, D; Gotlieb, SLD; Mucci, LF	Effects of flooding of the River Parana on the temporal activity of Anopheles (Nyssorhynchus) darlingi Root (Diptera: Culicidae), at the border State of Mato Grosso do Sul and Sao Paulo, Brazil	http://dx.doi.org/10.1590/S0037-86822010000500009	Anopheles	1	YES	YES	NO
2010	Brazil	Gomes, AD; Torres, MAN; de Paula, MB; Fernandes, A; Marassá, AM; Consales, CA; Fonseca, DF	Ecology of Haemagogus and Sabethes (Diptera: Culicidae) Mosquitoes in Epizootic Yellow Fever Regions of Rio Grande do Sul State, Brazil	https://www.scielo.br/j/mioc/a/4QNsdLkpd6VPkXTsQCKwPRR/	Haemagogus; Sabethes	2	YES	YES	NO
2010	Brazil	Guedes, DRD; Cordeiro, MT; Melo-Santos, MAV; Magalhaes, T; Marques, E; Regis, L; Furtado, AF; Ayres, CFJ	Patient-based dengue virus surveillance in Aedes aegypti from Recife, Brazil	https://www.researchgate.net/publication/44664509_Patient-based_dengue_virus_surveillance_in_Aedes_aegypti_from_Recife_Brazil	Aedes	1	YES	YES	NO
2010	Brazil	Hutchings, RSG; Hutchings, RW; Sallum, MAM	Culicidae (Diptera, Culicomorpha) from the western Brazilian Amazon: Juami-Japura Ecological Station	http://dx.doi.org/10.1590/S0085-56262010000400022	Aedes; Anopheles; Aedeomyia; Culex; Psorophora; Coquillettidia; Sabethes; Wyeomyia; Uranotaenia	9	YES	YES	NO
2010	Brazil	Katsuragawa, TH; Gil, LHS; Tada, MS; Silva, ADE; Costa, JDN; Araujo, MD; Escobar, AL; da Silva, LHP	The Dynamics of Transmission and Spatial Distribution of Malaria in Riverside Areas of Porto Velho, Rondonia, in the Amazon Region of Brazil	http://dx.doi.org/10.1371/journal.pone.0009245	Anopheles	1	YES	YES	NO
2010	Brazil	Leite, AB; de Lima, ARV; Leite, RB; Santos, RV; Gonçalves, JEL; Rocha, EMM; Fontes, G	Assessment of family and neighbors of an individual infected with Wuchereria bancrofti from a non-endemic area in the city of Maceio, Brazil	http://dx.doi.org/10.1590/S1413-86702010000200002	Culex	1	YES	YES	NO
2010	Brazil	Lorosa, ES; Faria, MS; de Oliveira, LCM; Alencar, J; Marcondes, CB	BLOOD MEAL IDENTIFICATION OF SELECTED MOSQUITOES IN RIO DE JANEIRO, BRAZIL	http://dx.doi.org/10.2987/09-5914.1	Aedes; Anopheles; Culex	3	YES	YES	NO
2010	Brazil	Maciel-de-Freitas, R; Souza-Santos, R; Codeço, CT; Lourenço-de-Oliveira, R	Influence of the spatial distribution of human hosts and large size containers on the dispersal of the mosquito Aedes aegypti within the first gonotrophic cycle	http://dx.doi.org/10.1111/j.1365-2915.2009.00851.x	Aedes	1	YES	YES	NO
2010	Brazil	McKeon, SN; Lehr, MA; Wilkerson, RC; Ruiz, JF; Sallum, MA; Lima, JBP; Povoa, MM; Conn, JE	Lineage divergence detected in the malaria vector Anopheles marajoara (Diptera: Culicidae) in Amazonian Brazil	http://dx.doi.org/10.1186/1475-2875-9-271	Anopheles	1	YES	YES	NO
2010	Brazil	Pauvolid-Corrêa, A; Tavares, FN; Alencar, J; Silva, JD; Murta, M; Serra-Ferire, NM; Pellegrin, AO; Gil-Santana, H; Guimaraes, AE; da Silva, EE	PRELIMINARY INVESTIGATION OF CULICIDAE SPECIES IN SOUTH PANTANAL, BRAZIL AND THEIR POTENTIAL IMPORTANCE IN ARBOVIRUS TRANSMISSION	http://dx.doi.org/10.1590/S0036-46652010000100003	Anopheles; Culex; Coquillettidia; Mansonia; Psorophora	5	YES	YES	NO
2010	Brazil	Pedro, PM; Uezu, A; Sallum, MAM	Concordant Phylogeographies of 2 Malaria Vectors Attest to Common Spatial and Demographic Histories	http://dx.doi.org/10.1093/jhered/esq054	Anopheles	1	YES	YES	NO
2010	Brazil	Reis, M; Müller, GA; Marcondes, CB	Mosquito survey (Diptera: Culicidae) from Environmental Conservation Unit Desterro, Santa Catarina Island, Southern Brazil	https://www.researchgate.net/publication/260766009_Mosquito_survey_Diptera_Culicidae_from_Environmental_Conservation_Unit_Desterro_Santa_Catarina_Island_Southern_Brazil	Aedes; Anopheles; Culex; Sabethes; Wyeomyia	5	YES	YES	NO
2010	Brazil	Ruiz, F; Linton, YM; Ponsonby, DJ; Conn, JE; Herrera, M; Quiñones, ML; Vélez, ID; Wilkerson, RC	Molecular comparison of topotypic specimens confirms Anopheles (Nyssorhynchus) dunhami Causey (Diptera: Culicidae) in the Colombian Amazon	http://dx.doi.org/10.1590/S0074-02762010000700010	Anopheles	1	YES	YES	NO
2010	Brazil	Santos, LM; Gama, RA; Eiras, AE; Fonseca, CG	Genetic differences based on AFLP markers in the mosquito species Anopheles darlingi collected in versus near houses in the region of Porto Velho, RO, Brazil	http://dx.doi.org/10.4238/vol9-4gmr994	Anopheles	1	YES	YES	NO
2010	Brazil	Silva, JD; Pacheco, JB; Alencar, J; Guimaraes, AÉ	Biodiversity and influence of climatic factors on mosquitoes (Diptera: Culicidae) around the Peixe Angical hydroelectric scheme in the state of Tocantins, Brazil	http://dx.doi.org/10.1590/S0074-02762010000200008	Anopheles	1	YES	YES	NO
2010	Brazil	Torreias, SRD; Ferreira-Keppler, RL; Godoy, BS; Hamada, N	Mosquitoes (Diptera, Culicidae) inhabiting foliar tanks of Guzmania brasiliensis Ule (Bromeliaceae) in central Amazonia, Brazil	http://dx.doi.org/10.1590/S0085-56262010000400013	Culex; Wyeomyia	2	YES	YES	NO
2010	Brazil	Tubaki, RM; de Menezes, RMT; Vesgueiro, FT; Cardoso, RP	Observations on Haemagogus janthinomys Dyar (Diptera: Culicidae) and other Mosquito Populations within Tree Holes in a Gallery Forest in the Northwestern Region of Sao Paulo State, Brazil	http://dx.doi.org/10.1590/S1519-566X2010000400030	Aedes; Culex; Sabethes; Haemagogus; Limatus	5	YES	YES	NO
2010	Brazil	Viana, LA; Soares, P; Paiva, F; Lourenco-de-Oliveira, R	Caiman-Biting Mosquitoes and the Natural Vectors of Hepatozoon caimani in Brazil	https://academic-oup-com.srv-proxy1.library.tamu.edu/jme/article/47/4/670/992722#199092093	Anopheles; Culex; Mansonia	3	YES	YES	NO
2010	Brazil	Vilela, APP; Figueiredo, LB; dos Santos, JR; Eiras, AE; Bonjardim, CA; Ferreira, PCP; Kroon, EG	Dengue Virus 3 Genotype I in Aedes aegypti Mosquitoes and Eggs, Brazil, 2005-2006	http://dx.doi.org/10.3201/eid1606.091000	Aedes	1	YES	YES	NO
2010	Brazil	de Oliveira Lima JW, de Góes Cavalcanti LP, Pontes RJ, Heukelbach J.	Survival of Betta splendens fish (Regan, 1910) in domestic water containers and its effectiveness in controlling Aedes aegypti larvae (Linnaeus, 1762) in Northeast Brazil	http://dx.doi.org/10.1111/j.1365-3156.2010.02658.x	Aedes	1	YES	YES	NO
2010	Brazil	Martins VE, Alencar CH, Facó PE, Dutra RF, Alves CR, Pontes RJ, Guedes MI.	[Spatial distribution and breeding site characteristics of Aedes albopictus and Aedes aegypti in Fortaleza, State of Ceará]	http://dx.doi.org/10.1590/s0037-86822010000100016	Aedes	1	YES	YES	NO
2010	Brazil	Morais SA, Moratore C, Suesdek L, Marrelli MT.	Genetic-morphometric variation in Culex quinquefasciatus from Brazil and La Plata, Argentina	http://dx.doi.org/10.1590/s0074-02762010000500012	Culex	1	YES	YES	NO
2010	Brazil	Rafael MS, Rohde C, Bridi LC, Valente Gaiesky VL, Tadei WP.	Salivary polytene chromosome map of Anopheles darlingi, the main vector of neotropical malaria	http://dx.doi.org/10.4269/ajtmh.2010.09-0481	Anopheles	1	YES	YES	NO
2010	Brazil	Rona LD, Carvalho-Pinto CJ, Peixoto AA.	Molecular evidence for the occurrence of a new sibling species within the Anopheles (Kerteszia) cruzii complex in south-east Brazil	http://dx.doi.org/10.1186/1475-2875-9-33	Anopheles	1	YES	YES	NO
2010	Chile	González CR, Sallum MA.	Anopheles (Nyssorhynchus) atacamensis (Diptera: Culicidae), a new species from Northern Chile	http://dx.doi.org/10.1590/s0074-02762010000100002	Anopheles	1	NO	YES	NO
2010	Colombia	Maestre-Serrano, R; Goenaga-Olaya, S	Sentinel surveillance of mosquitoes (Culicidae) using larvitraps in the department of Atlantico (Colombia) 2004-2008	https://www.researchgate.net/publication/296738498_Sentinel_surveillance_of_mosquitoes_Culicidae_using_larvitraps_in_the_department_of_Atlantico_Colombia_2004-2008	Aedes; Anopheles; Culex; Haemagogus; Toxorhynchites	5	YES	YES	NO
2010	Colombia	González, R; Carrejo, N; Wilkerson, RC; Alarcon, J; Alarcon-Ormasa, J; Ruiz, F; Bhatia, R; Loaiza, J; Linton, YM	Confirmation of Anopheles (Anopheles) calderoni Wilkerson, 1991 (Diptera: Culicidae) in Colombia and Ecuador through molecular and morphological correlation with topotypic material	http://dx.doi.org/10.1590/S0074-02762010000800009	Anopheles	1	YES	YES	NO
2010	Colombia	Gutiérrez LA, Naranjo N, Jaramillo LM, Muskus C, Luckhart S, Conn JE, Correa MM 2008	Natural infectivity of Anopheles species from the Pacific and Atlantic Regions of Colombia	https://www.sciencedirect.com/science/article/pii/S0001706X08001101?via%3Dihub	Anopheles	1	YES	YES	NO
2010	Colombia	Gutiérrez, LA; Gómez, GF; González, JJ; Castro, MI; Luckhart, S; Conn, JE; Correa, MM	Microgeographic Genetic Variation of the Malaria Vector Anopheles darlingi Root (Diptera: Culicidae) from Cordoba and Antioquia, Colombia	http://dx.doi.org/10.4269/ajtmh.2010.09-0381	Anopheles	1	YES	YES	NO
2010	Colombia	Rosero, DA; Gutiérrez, LA; Cienfuegos, AV; Jaramillo, LM; Correa, MM	Optimization of a DNA extraction procedure for anopheline mosquitoes	https://www.researchgate.net/publication/231833466_Optimization_of_extraction_procedure_for_mosquito_DNA_suitable_for_PCR-based_techniques	Aedes; Anopheles	2	YES	YES	NO
2010	Colombia	Ruiz, F; Linton, YM; Ponsonby, DJ; Conn, JE; Herrera, M; Quiñones, ML; Vélez, ID; Wilkerson, RC	Molecular comparison of topotypic specimens confirms Anopheles (Nyssorhynchus) dunhami Causey (Diptera: Culicidae) in the Colombian Amazon	http://dx.doi.org/10.1590/S0074-02762010000700010	Anopheles	1	YES	YES	NO
2010	Colombia	Henry, A; Thongsripong, P; Fonseca-Gonzalez, I; Jaramillo-Ocampo, N; Dujardin, JP	Wing shape of dengue vectors from around the world.	http://dx.doi.org/10.1016/j.meegid.2009.12.001	Aedes	1	YES	YES	NO
2010	Colombia	Gómez, GF; Cienfuegos, AV; Gutiérrez, LA; Conn, JE; Correa, MM	Morphological and molecular analyses demonstrate identification problems of Anopheles nuneztovari (Diptera: Culicidae) using dichotomous keys	https://www.researchgate.net/publication/262439140_Morphological_and_molecular_analyses_demonstrate_identification_problems_of_Anopheles_nuneztovari_Diptera_Culicidae_using_dichotomous_keys	Anopheles	1	YES	YES	NO
2010	Colombia	García, C; Escovar, J; Londoño, Y; Moncada, L	Altitude and life tables of Culex quinquefasciatus (Diptera Cucilidae) populations	https://www.researchgate.net/publication/262438965_Altitude_and_life_tables_of_Culex_quinquefasciatus_Diptera_Cucilidae_populations	Culex	1	YES	YES	NO
2010	Colombia	Padmanabha, H; Soto, E; Mosquera, M; Lord, CC; Lounibos, LP	Ecological Links Between Water Storage Behaviors and Aedes aegypti Production: Implications for Dengue Vector Control in Variable Climates	http://dx.doi.org/10.1007/s10393-010-0301-6	Aedes	1	YES	YES	NO
2010	Colombia	Gutiérrez Lina A , Nelson J Naranjo, Astrid V Cienfuegos, Carlos E Muskus, Shirley Luckhart, Jan E Conn & Margarita M Correa	Population structure analyses and demographic history of the malaria vector Anopheles albimanus from the Caribbean and the Pacific regions of Colombia	https://link.springer.com/article/10.1186/1475-2875-8-259	Anopheles	1	YES	YES	NO
2010	Colombia	Loaiza, JR; Scott, ME; Bermingham, E; Sanjur, OI; Wilkerson, R; Rovira, J; Gutiérrez, LA; Correa, MM; Grijalva, MJ; Birnberg, L; Bickersmith, S; Conn, JE	Late Pleistocene environmental changes lead to unstable demography and population divergence of Anopheles albimanus in the northern Neotropics	http://dx.doi.org/10.1016/j.ympev.2010.09.016	Anopheles	1	YES	YES	NO
2010	Colombia	Brochero H, Li C, Wilkerson R, Conn JE, Ruiz-García M.	Genetic structure of Anopheles (Nyssorhynchus) marajoara (Diptera: Culicidae) in Colombia	https://pmc.ncbi.nlm.nih.gov/articles/PMC2929056/#abstract1	Anopheles	1	YES	YES	NO
2010	Colombia	Pacheco-Coral Adel P, Quiñones-Pinzón ML, Serrato-Pomar IM, Rivas-Muñoz FA.	[Evaluating an Information, Education and Communication (IEC) strategy which was adopted for Aedes aegypti control in La Dorada, Colombia]	http://dx.doi.org/10.1590/s0124-00642010000300004	Aedes	1	YES	YES	NO
2010	Colombia	Romero CM, Llinás H, Falconar AK.	Evaluation of a rapid water-surface sweeping method to accurately estimate numbers of Aedes aegypti (Diptera: Culicidae) late larval stages in large water-storage containers: comparison with pupal estimates	https://www.researchgate.net/publication/47301061_Evaluation_of_a_rapid_water-surface_sweeping_method_to_accurately_estimate_numbers_of_Aedes_aegypti_Diptera_Culicidae_late_larval_stages_in_large_water-storage_containers_Comparison_with_pupal_estimat	Aedes	1	YES	YES	NO
2010	Colombia	Santacoloma Varón L, Chaves Córdoba B, Brochero HL.	[Susceptibility of Aedes aegypti to DDT, deltamethrin, and lambda-cyhalothrin in Colombia]	https://pubmed.ncbi.nlm.nih.gov/20209234/	Aedes	1	YES	YES	NO
2010	Costa Rica	Loaiza, JR; Scott, ME; Bermingham, E; Sanjur, OI; Wilkerson, R; Rovira, J; Gutiérrez, LA; Correa, MM; Grijalva, MJ; Birnberg, L; Bickersmith, S; Conn, JE	Late Pleistocene environmental changes lead to unstable demography and population divergence of Anopheles albimanus in the northern Neotropics	http://dx.doi.org/10.1016/j.ympev.2010.09.016	Anopheles	1	YES	YES	NO
2010	Costa Rica	Loaiza JR, Scott ME, Bermingham E, Rovira J, Conn JE.	Evidence for pleistocene population divergence and expansion of Anopheles albimanus in Southern Central America	10.4269/ajtmh.2010.09-0423	Anopheles	1	YES	YES	NO
2010	Cuba	Carrazana Trujillo M, Marquetti Fernández Mdel C, Vázquez Cáceres A, de Oca Montano JL.	[Seasonal and time dynamics of Aedes aegypti (Diptera: Culicidae) in Cienfuegos municipality]	https://pubmed.ncbi.nlm.nih.gov/23431620/	Aedes; Anopheles; Culex; Ochlerotatus	4	NO	YES	NO
2010	Cuba	Cruz Pineda CA, Sebrango Rodríguez C, Cristo Hernánez ME, Pina C, Marquetti Fernández Mdel C, Sánchez Valdés L.	[Season and weather-dependent behavior of Aedes aegypti (Diptera: Culicidae) mosquitoes in Sancti Spiritus in the period 1999-2007]	https://pubmed.ncbi.nlm.nih.gov/23431630/	Aedes	1	NO	YES	NO
2010	Cuba	Diéguez Fernández L, Cabrera Fernández SM, Prada Noy Y, Cruz Pineda C, Rodríguez de la Vega R.	[Presence of Aedes aegypti in water tanks on the ground and the implications for dengue control in Camagüey province]	https://pubmed.ncbi.nlm.nih.gov/23431619/	Aedes	1	NO	YES	NO
2010	Cuba	Fimia Duarte R, Vázquez Perera AA, Luis Rodríguez Y, Cepero Rodriguez O, Pereira Marin CA.	[Freshwater malacofauna of medical importance located in Yaguajay municipality, Sancti Spíritus province]	https://pubmed.ncbi.nlm.nih.gov/23431631/	Aedes	1	NO	YES	NO
2010	Cuba	Marquetti Fernández Mdel C, Carrazana Trujillo M, Leyva Silva M, Bisset Lazcano J.	[Factors associated to the Aedes aegypti (dipthera: culicidae) presence in two Cuban regions]	https://pubmed.ncbi.nlm.nih.gov/23431622/	Aedes	1	NO	YES	NO
2010	Cuba	Ricardo Leyva Y, Rodríguez Coto MM, Bisset Lazcano JA, Pérez Insueta O, Sánchez Valdés L.	[Effect of pyriproxyfen for the Aedes (S) aegypti control (Diptera: Culicidae) in strains with various degrees of temephos resistance]	https://pubmed.ncbi.nlm.nih.gov/23437553/	Aedes	1	NO	YES	NO
2010	Cuba	Rodríguez MM, Bisset JA, Ricardo Y, Pérez O, Montada D, Figueredo D, Fuentes I.	[Resistance to organophosphorus insecticides found in Aedes aegypti (Diptera: Culicidae) from Santiago de Cuba, 1997-2009]	https://pubmed.ncbi.nlm.nih.gov/23437552/	Aedes	1	NO	YES	NO
2010	Cuba	Sanchez L, Cortinas J, Pelaez O, Gutierrez H, Concepción D, Van der Stuyft P.	Breteau Index threshold levels indicating risk for dengue transmission in areas with low Aedes infestation	https://onlinelibrary.wiley.com/doi/10.1111/j.1365-3156.2009.02437.x#:~:text=The%20presence%20of%20one%20house,the%20Havana%202001%20dengue%20outbreak.	Aedes	1	NO	YES	NO
2010	Cuba	Valdés Miró V, Marquetti Fernández Mdel C.	[Larval presence of Anopheles albimanus (Diptera: Cuilicidae) in Boyeros municipality]	https://pubmed.ncbi.nlm.nih.gov/23431639/	Anopheles	1	NO	YES	NO
2010	Cuba	Valdés MV, Marquetti Fernández Mdel C.	[Larval density and space and time distribution of Anopheles albimanus (Diptera:Culicidae) in Boyeros municipality, 2008]	https://www.researchgate.net/publication/235713127_Larval_density_and_space_and_time_distribution_of_Anopheles_albimanus_DipteraCulicidae_in_Boyeros_municipality_2008	Anopheles	1	NO	YES	NO
2010	Ecuador	Gonzalez, Ranulfo; Carrejo, Nancy; Wilkerson, Richard C.; Alarcon, Joubert; Alarcon-Ormasa, Joubert; Ruiz, Fredy; Bhatia, Ravinder; Loaiza, Jose; Linton, Yvonne-Marie	Confirmation of Anopheles (Anopheles) calderoni Wilkerson, 1991 (Diptera: Culicidae) in Colombia and Ecuador through molecular and morphological correlation with topotypic material	http://dx.doi.org/10.1590/S0074-02762010000800009	Anopheles	1	YES	NO	NO
2010	Ecuador	Bataille, Arnaud; Cunningham, Andrew A.; Cruz, Marilyn; Cedeno, Virna; Goodman, Simon J.	Seasonal effects and fine-scale population dynamics of Aedes taeniorhynchus, a major disease vector in the Galapagos Islands	http://dx.doi.org/10.1111/j.1365-294X.2010.04843.x	Aedes	1	YES	NO	NO
2010	French Guiana	Girod R, Gaborit P, Marrama L, Etienne M, Ramdini C, Rakotoarivony I, Dollin C, Carinci R, Issaly J, Dusfour I, Gustave J, Yp-Tcha MM, Yébakima A, Failloux AB, Vazeille M.	High susceptibility to Chikungunya virus of Aedes aegypti from the French West Indies and French Guiana	https://onlinelibrary.wiley.com/doi/10.1111/j.1365-3156.2010.02613.x	Aedes	1	YES	YES	NO
2010	French Guiana	Dusfour, I; Carinci, R; Gaborit, P; Issaly, J; Girod, R	Evaluation of Four Methods for Collecting Malaria Vectors in French Guiana	http://dx.doi.org/10.1603/EC09328	Anopheles	1	YES	YES	NO
2010	French Guiana	Fouque, F; Gaborit, P; Carinci, R; Issaly, J; Girod, R	Annual variations in the number of malaria cases related to two different patterns of Anopheles darlingi transmission potential in the Maroni area of French Guiana	http://dx.doi.org/10.1186/1475-2875-9-80	Anopheles	1	YES	YES	NO
2010	French Guiana	Hiwat, H; Issaly, J; Gaborit, P; Somai, A; Samjhawan, A; Sardjoe, P; Soekhoe, T; Girod, R	Behavioral heterogeneity of Anopheles darlingi (Diptera: Culicidae) and malaria transmission dynamics along the Maroni River, Suriname, French Guiana	http://dx.doi.org/10.1016/j.trstmh.2009.07.007	Anopheles	1	YES	YES	NO
2010	French Guiana	Juliao, GR; Abad-Franch, F; Lourenço-de-Oliveira, R; Luz, SLB	Measuring Mosquito Diversity Patterns in an Amazonian Terra Firme Rain Forest	http://dx.doi.org/10.1603/ME09060	Aedes; Anopheles; Culex; Coquillettidia; Psorophora	5	YES	YES	NO
2010	Guadeloupe	Girod R, Gaborit P, Marrama L, Etienne M, Ramdini C, Rakotoarivony I, Dollin C, Carinci R, Issaly J, Dusfour I, Gustave J, Yp-Tcha MM, Yébakima A, Failloux AB, Vazeille M.	High susceptibility to Chikungunya virus of Aedes aegypti from the French West Indies and French Guiana	https://onlinelibrary.wiley.com/doi/10.1111/j.1365-3156.2010.02613.x	Aedes	1	YES	YES	NO
2010	Guatemala	Kent, RJ; Reiche, ASG; Morales-Betoulle, ME; Komar, N	COMPARISON OF ENGORGED CULEX QUINQUEFASCIATUS COLLECTION AND BLOOD-FEEDING PATTERN AMONG FOUR MOSQUITO COLLECTION METHODS IN PUERTO BARRIOS, GUATEMALA, 2007	http://dx.doi.org/10.2987/09-5953.1	Culex	1	YES	YES	NO
2010	Guatemala	Kent, RJ; Deus, S; Williams, M; Savage, HM	Development of a Multiplexed Polymerase Chain Reaction-Restriction Fragment Length Polymorphism (PCR-RFLP) Assay to Identify Common Members of the Subgenera Culex (Culex) and Culex (Phenacomyia) in Guatemala	http://dx.doi.org/10.4269/ajtmh.2010.10-0077	Culex	1	YES	YES	NO
2010	Haiti	Boyd, A; Won, KY; McClintock, SK; Donovan, CV; Laney, SJ; Williams, SA; Pilotte, N; Streit, TG; de Rochars, MVEB; Lammie, PJ	A Community-Based Study of Factors Associated with Continuing Transmission of Lymphatic Filariasis in Leogane, Haiti	http://dx.doi.org/10.1371/journal.pntd.0000640	Culex	1	YES	YES	NO
2010	Mexico	Farfan-Ale, Jose A.; Lorono-Pino, Maria A.; Garcia-Rejon, Julian E.; Soto, Victor; Lin, Ming; Staley, Molly; Dorman, Karin S.; Bartholomay, Lyric C.; Hovav, Einat; Blitvich, Bradley J.	Detection of Flaviviruses and Orthobunyaviruses in Mosquitoes in the Yucatan Peninsula of Mexico in 2008	http://dx.doi.org/10.1089/vbz.2009.0196	Aedes; Anopheles; Armigeres; Culex; Coquillettidia; Mansonia; Deinocerites; Haemagogus; Uranotaenia; Psorophora ; Wyeomyia	11	YES	YES	NO
2010	Mexico	de la Mora-Covarrubias, Antonio; Jimenez-Vega, Florinda; MaritzaTrevino-Aguilar, Sandra	Geospatial distribution and detection of dengue virus in Aedes (Stegomyja) aegypti mosquitos in Ciudad Juarez, Chihuahua, Mexico	https://pubmed.ncbi.nlm.nih.gov/20485869/	Aedes	1	YES	YES	NO
2010	Mexico	Manrique-Saide, P.; Escobedo-Ortegon, J.; Bolio-Gonzalez, M.; Sauri-Arceo, C.; Dzib-Florez, S.; Guillermo-May, G.; Ceh-Pavia, E.; Lenhart, A.	Incrimination of the mosquito, Aedes taeniorhynchus, as the primary vector of heartworm, Dirofilaria immitis, in coastal Yucatan, Mexico	http://dx.doi.org/10.1111/j.1365-2915.2010.00884.x	Aedes; Anopheles; Culex	3	YES	YES	NO
2010	Mexico	Saiyasombat, Rungrat; Dorman, Karin S.; Garcia-Rejon, Julian E.; Lorono-Pino, Maria A.; Farfan-Ale, Jose A.; Blitvich, Bradley J.	Isolation and sequence analysis of Culex flavivirus from Culex interrogator and Culex quinquefasciatus in the Yucatan Peninsula of Mexico	http://dx.doi.org/10.1007/s00705-010-0665-5	Culex	1	YES	YES	NO
2010	Mexico	Garcia-Rejon, Julian E.; Bradley, Blitvich J.; Farfan-Ale, Jose A.; Lorono-Pino, Maria A.; Chim, Wilberth A. Chi; Flores-Flores, Luis F.; Rosado-Paredes, Elsy; Baak-Baak, Carlos; Perez-Mutul, Jose; Suarez-Solis, Victor; Fernandez-Salas, Ildefonso; Beaty, Barry J.	Host-feeding preference of the mosquito, Culex quinquefasciatus, in Yucatan State, Mexico	https://pmc.ncbi.nlm.nih.gov/articles/PMC3014751/	Culex	1	YES	YES	NO
2010	Mexico	Villegas-Trejo, Alejandro; Manrique-Saide, Pablo; Che-Mendoza, Azael; Cruz-Canto, William; Gonzalez Fernandez, Mariana; Gonzalez-Acosta, Cassandra; Dzul-Manzanilla, Felipe; Huerta, Heron; Arredondo-Jimenez, Juan I.	FIRST REPORT OF AEDES ALBOPICTUS AND OTHER MOSQUITO SPECIES IN MORELOS, MEXICO	http://dx.doi.org/10.2987/10-6014.1	Aedes; Culex; Toxorhynchites	3	YES	YES	NO
2010	Mexico	de la Mora-Covarrubias A, Jiménez-Vega F, Treviño-Aguilar SM.	[Geospatial distribution and detection of dengue virus in Aedes (Stegomyia) aegypti mosquitos in Ciudad Juárez, Chihuahua, Mexico]	https://pubmed.ncbi.nlm.nih.gov/20485869/	Aedes	1	YES	YES	NO
2010	Martinique	Darriet, F; Marcombe, S; Etienne, M; Yébakima, A; Agnew, P; Yp-Tcha, MM; Corbel, V	Field evaluation of pyriproxyfen and spinosad mixture for the control of insecticide resistant Aedes aegypti in Martinique ( French West Indies)	http://dx.doi.org/10.1186/1756-3305-3-88	Aedes	1	NO	YES	NO
2010	Martinique	Girod R, Gaborit P, Marrama L, Etienne M, Ramdini C, Rakotoarivony I, Dollin C, Carinci R, Issaly J, Dusfour I, Gustave J, Yp-Tcha MM, Yébakima A, Failloux AB, Vazeille M.	High susceptibility to Chikungunya virus of Aedes aegypti from the French West Indies and French Guiana	10.1111/j.1365-3156.2010.02613.x	Aedes	1	NO	YES	NO
2010	Panama	Loaiza, JR; Scott, ME; Bermingham, E; Sanjur, OI; Wilkerson, R; Rovira, J; Gutiérrez, LA; Correa, MM; Grijalva, MJ; Birnberg, L; Bickersmith, S; Conn, JE	Late Pleistocene environmental changes lead to unstable demography and population divergence of Anopheles albimanus in the northern Neotropics	http://dx.doi.org/10.1016/j.ympev.2010.09.016	Anopheles	1	YES	YES	NO
2010	Panama	Loaiza JR, Scott ME, Bermingham E, Rovira J, Conn JE.	Evidence for pleistocene population divergence and expansion of Anopheles albimanus in Southern Central America	https://www.researchgate.net/publication/40907604_Evidence_for_Pleistocene_Population_Divergence_and_Expansion_of_Anopheles_albimanus_in_Southern_Central_America	Anopheles	1	YES	YES	NO
2010	Puerto Rico	Barrera, R; MacKay, A; Amador, M; Vasquez, J; Smith, J; Díaz, A; Acevedo, V; Cabán, B; Hunsperger, EA; Muñoz-Jordán, JL	Mosquito Vectors of West Nile Virus During an Epizootic Outbreak in Puerto Rico	http://dx.doi.org/10.1603/ME10038	Aedes; Anopheles; Culex; Mansonia	4	NO	YES	NO
2010	Puerto Rico	Burke, R; Barrera, R; Lewis, M; Kluchinsky, T; Claborn, D	Septic tanks as larval habitats for the mosquitoes Aedes aegypti and Culex quinquefasciatus in Playa-Playita, Puerto Rico	http://dx.doi.org/10.1111/j.1365-2915.2010.00864.x	Aedes; Culex	2	NO	YES	NO
2010	Suriname	Hiwat, H; Issaly, J; Gaborit, P; Somai, A; Samjhawan, A; Sardjoe, P; Soekhoe, T; Girod, R	Behavioral heterogeneity of Anopheles darlingi (Diptera: Culicidae) and malaria transmission dynamics along the Maroni River, Suriname, French Guiana	http://dx.doi.org/10.1016/j.trstmh.2009.07.007	Anopheles	1	YES	YES	NO
2010	Trinidad and Tobago	Auguste, AJ; Adams, AP; Arrigo, NC; Martinez, R; da Rosa, APAT; Adesiyun, AA; Chadee, DD; Tesh, RB; Carrington, CVF; Weaver, SC	Short Report: Isolation and Characterization of Sylvatic Mosquito-Borne Viruses in Trinidad: Enzootic Transmission and a New Potential Vector of Mucambo Virus	https://pmc.ncbi.nlm.nih.gov/articles/PMC2990042/	Aedes; Culex; Wyeomyia	3	NO	YES	NO
2010	Trinidad and Tobago	Chadee, DD; Ritchie, SA	Oviposition behaviour and parity rates of Aedes aegypti collected in sticky traps in Trinidad, West Indies	http://dx.doi.org/10.1016/j.actatropica.2010.08.008	Aedes	1	NO	YES	NO
2010	Trinidad and Tobago	Chadee, DD; Ritchie, SA	Efficacy of sticky and standard ovitraps for Aedes aegypti in Trinidad, West Indies	http://dx.doi.org/10.1111/j.1948-7134.2010.00098.x	Aedes	1	NO	YES	NO
2010	Trinidad and Tobago	Hemme, RR; Thomas, CL; Chadee, DD; Severson, DW	Influence of Urban Landscapes on Population Dynamics in a Short-Distance Migrant Mosquito: Evidence for the Dengue Vector Aedes aegypti	http://dx.doi.org/10.1371/journal.pntd.0000634	Aedes	1	NO	YES	NO
2010	Venezuela	Berti, J; González, J; Navarro-Bueno, E; Zoppi, E; Gordon, E; Delgado, L	Larval seasonality of the mosquito Anopheles aquasalis (Diptera: Culicidae) and other insects associated to its habitat in Sucre, Venezuela	https://pubmed.ncbi.nlm.nih.gov/20527475/	Anopheles	1	YES	YES	NO
2010	Venezuela	Grillet, ME; Barrera, R; Martínez, JE; Berti, J; Fortin, MJ	Disentangling the Effect of Local and Global Spatial Variation on a Mosquito-Borne Infection in a Neotropical Heterogeneous Environment	http://dx.doi.org/10.4269/ajtmh.2010.09-0040	Anopheles	1	YES	YES	NO
2010	Venezuela	Navarro, JC; Del Ventura, F; Zorrilla, A; Liria, J	Highest mosquito records (Diptera: Culicidae) in Venezuela	https://www.researchgate.net/publication/43297413_Highest_mosquito_records_Diptera_Culicidae_in_Venezuela	Aedes; Anopheles; Culex	3	YES	YES	NO
2010	Palau	Mogi, M	Unusual Life History Traits of Aedes (Stegomyia) Mosquitoes (Diptera: Culicidae) Inhabiting Nepenthes Pitchers	http://dx.doi.org/10.1603/AN10028	Aedes	1	NO	YES	NO
2010	Palau	Mogi, M	Unusual Life History Traits of Aedes (Stegomyia) Mosquitoes (Diptera: Culicidae) Inhabiting Nepenthes Pitchers	http://dx.doi.org/10.1603/AN10028	Aedes	1	NO	YES	NO
2010	Papua New Guinea	Alquezar, DE; Hemmerter, S; Cooper, RD; Beebe, NW	Incomplete concerted evolution and reproductive isolation at the rDNA locus uncovers nine cryptic species within Anopheles longirostris from Papua New Guinea	http://dx.doi.org/10.1186/1471-2148-10-392	Anopheles	1	YES	YES	NO
2010	Papua New Guinea	Keven, JB; Henry-Halldin, CN; Thomsen, EK; Mueller, I; Siba, PM; Zimmerman, PA; Reimer, LJ	Short Report: Pyrethroid Susceptibility in Natural Populations of the Anopheles punctulatus Group (Diptera: Culicidae) in Papua New Guinea	http://dx.doi.org/10.4269/ajtmh.2010.10-0422	Anopheles	1	YES	YES	NO
2010	Peru	Getis, Arthur; Morrison, Amy C.; Gray, Kenneth; Scott, Thomas W.	Characteristics of the Spatial Pattern of the Dengue Vector, Aedes aegypti, in Iquitos, Peru	http://dx.doi.org/10.1007/978-3-642-01976-0_15	Aedes	1	YES	YES	NO
2010	Solomon Islands	Frances SP, Bugoro H, Butafa C, Cooper RD.	Field evaluation of deet against Anopheles farauti at Ndendo (Santa Cruz) Island, Solomon Islands	10.1603/me10044	Anopheles	1	YES	YES	NO
2010	Algeria	Boubidi SC, Gassen I, Khechache Y, Lamali K, Tchicha B, Brengues C, Menegon M, Severini C, Fontenille D, Harrat Z.	Plasmodium falciparum malaria, southern Algeria, 2007	https://pmc.ncbi.nlm.nih.gov/articles/PMC2958010/	Anopheles	1	NO	NO	YES
2010	Algeria	Alout H, Labbé P, Pasteur N, Weill M.	High incidence of ace-1 duplicated haplotypes in resistant Culex pipiens mosquitoes from Algeria	https://www.sciencedirect.com/science/article/pii/S0965174810002286	Culex	1	NO	NO	YES
2010	Algeria	Laboudi M, Faraj C, Sadak A, Harrat Z, Boubidi SC, Harbach RE, El Aouad R, Linton YM.	DNA barcodes confirm the presence of a single member of the Anopheles maculipennis group in Morocco and Algeria: An. sicaulti is conspecific with An. labranchiae	https://www.sciencedirect.com/science/article/pii/S0001706X10003001	Anopheles	1	NO	NO	YES
2010	Morocco	Laboudi M, Faraj C, Sadak A, Harrat Z, Boubidi SC, Harbach RE, El Aouad R, Linton YM.	DNA barcodes confirm the presence of a single member of the Anopheles maculipennis group in Morocco and Algeria: An. sicaulti is conspecific with An. labranchiae	https://www.sciencedirect.com/science/article/pii/S0001706X10003001	Anopheles	1	NO	NO	YES
2010	Morocco	Belaqziz, R; Harrak, R; Romane, A; Oufdou, K; ElFels, MAE	Antimicrobial and Insecticidal Activities of the Endemic Thymus broussonetti Boiss. and Thymus maroccanus Ball.	https://www.acgpubs.org/RNP/2010/Volume%204/Issue%201/28_RNP-1004-211.pdf	Culex	1	NO	NO	YES
2010	Tunisia	Krida G, Diancourt L, Bouattour A, Rhim A, Chermiti B, Failloux AB.	[Assessment of the risk of introduction to Tunisia of the Rift Valley fever virus by the mosquito Culex pipiens]	https://link.springer.com/article/10.1007/s13149-010-0122-4	Culex	1	NO	NO	YES
2010	Saudi Arabia	Al Ahmed, A. M.; Al Kuriji, M. A.; Kheir, S. M.; Al Zahrni, A. A.	Distribution and Seasonal Abundance of Different Mosquito Species (Diptera: Culicidae) in Al Bahah Region, Saudi Arabia	https://www.researchgate.net/publication/278038337_Distribution_and_seasonal_abundance_of_mosquitoes_Diptera_Culicidae_in_AI_Bahih_Region_Saudi_Arabia	Aedes; Anopheles; Culex; Culiseta	4	NO	NO	YES
2010	Saudi Arabia	Kheir SM, Alahmed AM, Al Kuriji MA, Al Zubyani SF.	Distribution and seasonal activity of mosquitoes in al Madinah Al Munwwrah, Saudi Arabia	https://www.researchgate.net/publication/44631366_Distribution_and_seasonal_activity_of_mosquitoes_in_al_Madinah_Al_Munwwrah_Saudi_Arabia#:~:text=The%20population%20density%20started%20to,was%20not%20affected%20by%20rainfall.	Aedes; Anopheles; Culex; Culiseta	4	NO	NO	YES
2010	China	Li, Chun-Xiao; Dong, Yan-De; Zhang, Xiao-Long; Chen, Chen; Song, Shi-Pei; Deng, Bin; Zhao, Tong-Yan; Xue, Rue-De	EVALUATION OF OCTENOL AND LUREX™ AS BAITS IN MOSQUITO MAGNET® PRO TRAPS TO COLLECT VECTOR MOSQUITOES IN CHINA	http://dx.doi.org/10.2987/10-6006.1	Aedes; Anopheles; Culex; Psorophora	4	NO	NO	YES
2010	China	Li, Wen-Juan; Wang, Jing-Lin; Li, Ming-Hua; Fu, Shi-Hong; Wang, Huan-Yu; Wang, Zhi-Yu; Jiang, Shuang-Ying; Wang, Xue-Wen; Guo, Peng; Zhao, Sheng-Cang; Shi, Yan; Lu, Nan-Nan; Nasci, Roger S.; Tang, Qing; Liang, Guo-Dong	Mosquitoes and Mosquito-Borne Arboviruses in the Qinghai-Tibet Plateau-Focused on the Qinghai Area, China	http://dx.doi.org/10.4269/ajtmh.2010.09-0649	Aedes; Anopheles; Culex	3	NO	NO	YES
2010	China	Chen, Lin; Zhong, Daibin; Zhang, Donghui; Shi, Linna; Zhou, Guofa; Gong, Maoqing; Zhou, Huayun; Sun, Yan; Ma, Lei; He, Ji; Hong, Shanchao; Zhou, Dan; Xiong, Chunrong; Chen, Chen; Zou, Ping; Zhu, Changliang; Yan, Guiyun	Molecular Ecology of Pyrethroid Knockdown Resistance in Culex pipiens pallens Mosquitoes	http://dx.doi.org/10.1371/journal.pone.0011681	Culex	1	NO	NO	YES
2010	China	Zhai, Yougang; Attoui, Houssam; Jaafar, Fauziah Mohd; Wang, Huan-qin; Cao, Yu-xi; Fan, Suo-ping; Sun, Yang-xin; Liu, Li-dong; Mertens, Peter P. C.; Meng, Wei-san; Wang, David; Liang, Guodong	Isolation and full-length sequence analysis of Armigeres subalbatus totivirus, the first totivirus isolate from Mosquitoes representing a proposed novel genus (Artivirus) of the family Totiviridae	http://dx.doi.org/10.1099/vir.0.024794-0	Aedes	1	NO	NO	YES
2010	Guam	Rueda LM, Pecor JE, Reeves WK, Wolf SP, Nunn PV, Rabago RY, Gutierrez TL, Debboun M.	Mosquitoes of Guam and the Northern Marianas: distribution, checklists, and notes on mosquito-borne pathogens	https://www.researchgate.net/publication/51536699_Mosquitoes_of_Guam_and_the_Northern_Marianas_distribution_checklists_and_notes_on_mosquito-borne_pathogens	Aedes; Anopheles; Aedeomyia; Armigeres; Culex; Mansonia; Lutzia; Toxorhynchites	8	NO	NO	YES
2010	Guam	Nunn PV, Reeves WK, Utter CM.	New records for Micronesian mosquitoes	https://www.researchgate.net/publication/51739543_New_Records_for_Micronesian_Mosquitoes	Aedes; Anopheles; Culex	3	NO	NO	YES
2010	Japan	Sawabe, Kyoko; Isawa, Haruhiko; Hoshin, Keita; Sasaki, Toshinori; Roychoudhury, Sudipta; Higa, Yukiko; Kasai, Shinji; Tsuda, Yoshio; Nishiumi, Isao; Hisai, Nobuo; Hamao, Shoji; Kobayashi, Mutsuo	Host-Feeding Habits of Culex pipiens and Aedes albopictus (Diptera: Culicidae) Collected at the Urban and Suburban Residential Areas of Japan	https://academic.oup.com/jme/article/47/3/442/889761	Aedes; Culex	2	NO	NO	YES
2010	Japan	Kawada, Hitoshi; Maekawa, Yoshihide; Abe, Mayumi; Ohashi, Kazunori; Ohba, Shin-ya; Takagi, Masahiro	Spatial Distribution and Pyrethroid Susceptibility of Mosquito Larvae Collected from Catch Basins in Parks in Nagasaki City, Nagasaki, Japan	https://www.jstage.jst.go.jp/article/yoken/63/1/63_63.19/_pdf	Aedes; Culex	2	NO	NO	YES
2010	Japan	Andreadis, Theodore G.; Wolfe, Boger J.	Evidence for Reduction of Native Mosquitoes With Increased Expansion of Invasive Ochlerotatus japonicus japonicus (Diptera: Culicidae) in the Northeastern United States	https://academic.oup.com/jme/article/47/1/43/896303#90987683	Anopheles; Culex; Ochlerotatus	3	NO	NO	YES
2010	Japan	Kim, K. S.; Tsuda, Y.	Seasonal changes in the feeding pattern of Culex pipiens pallens govern the transmission dynamics of multiple lineages of avian malaria parasites in Japanese wild bird community	http://dx.doi.org/10.1111/j.1365-294X.2010.04897.x	Culex	1	NO	NO	YES
2010	Japan	Isawa H, Kuwata R, Hoshino K, Tsuda Y, Sakai K, Watanabe S, Nishimura M, Satho T, Kataoka M, Nagata N, Hasegawa H, Bando H, Yano K, Sasaki T, Kobayashi M, Mizutani T, Sawabe K.	Identification and molecular characterization of a new nonsegmented double-stranded RNA virus isolated from Culex mosquitoes in Japan	https://www.sciencedirect.com/science/article/pii/S0168170210003497#sec0010	Culex	1	NO	NO	YES
2010	South Korea	Richards, EE; Masuoka, P; Brett-Major, D; Smith, M; Klein, TA; Kim, HC; Anyamba, A; Grieco, J	The relationship between mosquito abundance and rice field density in the Republic of Korea	http://dx.doi.org/10.1186/1476-072X-9-32	Culex	1	NO	NO	YES
2010	South Korea	Oh, SS; Hur, MJ; Joo, GS; Kim, ST; Go, JM; Kim, YH; Lee, WG; Shin, EH	Malaria Vector Surveillance in Ganghwa-do, a Malaria-Endemic Area in the Republic of Korea	http://dx.doi.org/10.3347/kjp.2010.48.1.35	Anopheles	1	NO	NO	YES
2010	South Korea	Masuoka, P; Klein, TA; Kim, HC; Claborn, DM; Achee, N; Andre, R; Chamberlin, J; Small, J; Anyamba, A; Lee, DK; Yi, SH; Sardelis, M; Ju, YR; Grieco, J	Modeling the distribution of Culex tritaeniorhynchus to predict Japanese encephalitis distribution in the Republic of Korea	https://www.researchgate.net/publication/47795606_Modeling_the_distribution_of_Culex_tritaeniorhynchus_to_predict_Japanese_encephalitis_distribution_in_the_Republic_of_Korea	Culex	1	NO	NO	YES
2010	South Korea	Jeong, KY; Un, S; Lee, J; Lee, IY; Yong, TS; Ree, HI	Population Dynamics of Five Anopheles Species of the Hyrcanus Group in Northern Gyeonggi-do, Korea	http://dx.doi.org/10.3347/kjp.2010.48.4.351	Anopheles	1	NO	NO	YES
2010	South Korea	Jeong YE, Jeon MJ, Cho JE, Han MG, Choi HJ, Shin MY, Park HJ, Kim W, Moon BC, Park JS, Park B, Ju YR.	Development and field evaluation of a nested RT-PCR kit for detecting Japanese encephalitis virus in mosquitoes	https://www.sciencedirect.com/science/article/pii/S0166093410004088#sec0010	Culex	1	NO	NO	YES
2010	South Korea	Rueda LM, Li C, Kim HC, Klein TA, Foley DH, Wilkerson RC.	Anopheles belenrae, a potential vector of Plasmodium vivax in the Republic of Korea	https://eds.p.ebscohost.com/eds/pdfviewer/pdfviewer?vid=1&sid=0d4e022f-168b-4358-b8e9-ddd2965ba435%40redis	Anopheles	1	NO	NO	YES
2010	Russia	Beketov, Mikhail A.; Yurchenko, Yury A.; Belevich, Olga E.; Liess, Matthias	What Environmental Factors Are Important Determinants of Structure, Species Richness, and Abundance of Mosquito Assemblages?	http://dx.doi.org/10.1603/ME09150	Aedes; Anopheles; Culex; Ochlerotatus; Coquillettidia	5	NO	NO	YES
2010	Russia	Shaikevich, E. V.; Zakharov, I. A.	Polymorphism of mitochondrial COI and nuclear ribosomal ITS2 in the Culex pipiens complex and in Culex torrentium (Diptera: Culicidae)	http://dx.doi.org/10.3897/compcytogen.v4i2.45	Culex	1	NO	NO	YES
2010	Germany	Rydzanicz, K; Dechant, P; Becker, N	FIELD EFFICACY OF GRANULAR FORMULATIONS OF BACILLUS THURINGIENSIS ISRAELENSIS - STRAIN AM65-52 AGAINST FLOODWATER MOSQUITOES IN POLAND AND GERMANY	http://dx.doi.org/10.2987/09-5980.1	Aedes; Culex	2	NO	NO	YES
2010	Germany	Timmermann, U; Becker, N	Mosquito-borne West Nile virus (WNV) surveillance in the Upper Rhine Valley, Germany	http://dx.doi.org/10.1111/j.1948-7134.2010.00069.x	Aedes; Anopheles; Culex; Culiseta; Coquillettidia	5	NO	NO	YES
2010	Germany	Jöst, H; Bialonski, A; Storch, V; Günther, S; Becker, N; Schmidt-Chanasit, J	Isolation and Phylogenetic Analysis of Sindbis Viruses from Mosquitoes in Germany	http://dx.doi.org/10.1128/JCM.00037-10	Aedes; Anopheles; Culex; Culiseta; Ochlerotatus	5	NO	NO	YES
2010	Germany	Elono, ALM; Liess, M; Duquesne, S	Influence of competing and predatory invertebrate taxa on larval populations of mosquitoes in temporary ponds of wetland areas in Germany	http://dx.doi.org/10.1111/j.1948-7134.2010.00101.x	Aedes; Anopheles; Culex; Culiseta	4	NO	NO	YES
2010	Germany	Beketov, MA; Yurchenko, YA; Belevich, OE; Liess, M	What Environmental Factors Are Important Determinants of Structure, Species Richness, and Abundance of Mosquito Assemblages?	http://dx.doi.org/10.1603/ME09150	Aedes; Anopheles; Culex; Ochlerotatus; Coquillettidia	5	NO	NO	YES
2010	Germany	V P Perevozkin, M I Gordeev, N V Nikolaeva, N Becker	The population-and-species-specific structure of anopheles (diptera, culicidae) mosquitoes in the Upper Rhine Valley, Germany	https://pubmed.ncbi.nlm.nih.gov/20614526/	Anopheles	1	NO	NO	YES
2010	Poland	Rydzanicz, K; Dechant, P; Becker, N	FIELD EFFICACY OF GRANULAR FORMULATIONS OF BACILLUS THURINGIENSIS ISRAELENSIS - STRAIN AM65-52 AGAINST FLOODWATER MOSQUITOES IN POLAND AND GERMANY	http://dx.doi.org/10.2987/09-5980.1	Aedes; Culex	2	NO	NO	YES
2010	Austria	Hubálek, Z; Rudolf, I; Bakonyi, T; Kazdová, K; Halouzka, J; Sebesta, O; Sikutová, S; Juricová, Z; Nowotny, N	Mosquito (Diptera: Culicidae) Surveillance for Arboviruses in an Area Endemic for West Nile (Lineage Rabensburg) and Tahyna Viruses in Central Europe	http://dx.doi.org/10.1603/ME09219	Aedes; Anopheles; Culex; Culiseta	4	NO	NO	YES
2010	Netherlands	Scholte, EJ; Den Hartog, W; Dik, M; Schoelitsz, B; Brooks, M; Schaffner, F; Foussadier, R; Braks, M; Beeuwkes, J	Introduction and control of three invasive mosquito species in the Netherlands, July-October 2010	https://www.researchgate.net/publication/350493396_Introduction_and_control_of_three_invasive_mosquito_species_in_the_Netherlands_July-October_2010	Aedes	1	NO	NO	YES
2010	Netherlands	Reusken CB, de Vries A, Buijs J, Braks MA, den Hartog W, Scholte EJ.	First evidence for presence of Culex pipiens biotype molestus in the Netherlands, and of hybrid biotype pipiens and molestus in northern Europe	https://pubmed.ncbi.nlm.nih.gov/20618670/	Culex	1	NO	NO	YES
2010	Italy	Talbalaghi, A.	Are Aedes albopictus or other mosquito species from northern Italy competent to sustain new arboviral outbreaks?	https://onlinelibrary.wiley.com/doi/full/10.1111/j.1365-2915.2009.00853.x?casa_token=HvBMVAiiT4AAAAAA%3AOkuevs_J8ZlGvPnOO4UzynTUsGW6I32wPf_AH-TXZTwQWV8Dn3eP1QMcN9QlJ7AnuuUc9ckoQnea5Q	Aedes; Anopheles; Culex	3	NO	NO	YES
2010	Italy	Calzolari, Mattia	Arboviral Survey of Mosquitoes in Two Northern Italian Regions in 2007 and 2008	https://www-webofscience-com.srv-proxy1.library.tamu.edu/wos/woscc/full-record/WOS:000284398400008	Aedes; Anopheles; Culex; Culiseta; Ochlerotatus	5	NO	NO	YES
2010	Italy	Calzolari, Mattia	Evidence of Simultaneous Circulation of West Nile and Usutu Viruses in Mosquitoes Sampled in Emilia-Romagna Region (Italy) in 2009	https://www-webofscience-com.srv-proxy1.library.tamu.edu/wos/woscc/full-record/WOS:000285340000004	Aedes; Anopheles; Culex	3	NO	NO	YES
2010	Italy	Valerio, Laura	Host-Feeding Patterns of Aedes albopictus (Diptera: Culicidae) in Urban and Rural Contexts within Rome Province, Italy	https://www-webofscience-com.srv-proxy1.library.tamu.edu/wos/woscc/full-record/WOS:000277155800011	Aedes; Culex	2	NO	NO	YES
2010	Italy	Roiz, David	Effects of Temperature and Rainfall on the Activity and Dynamics of Host-Seeking Aedes albopictus Females in Northern Italy	https://www-webofscience-com.srv-proxy1.library.tamu.edu/wos/woscc/full-record/WOS:000283358200014	Aedes	1	NO	NO	YES
2010	Italy	Marini, F.	Study of Aedes albopictus dispersal in Rome, Italy, using sticky traps in mark-release-recapture experiments	https://www-webofscience-com.srv-proxy1.library.tamu.edu/wos/woscc/full-record/WOS:000284073200004	Aedes	1	NO	NO	YES
2010	Italy	Albieri, Alessandro	Quantitative monitoring of Aedes albopictus in Emilia-Romagna, Northern Italy: cluster investigation and geostatistical analysis	https://www-webofscience-com.srv-proxy1.library.tamu.edu/wos/woscc/full-record/WOS:000285217800008	Aedes	1	NO	NO	YES
2010	Italy	Angelini, P.	West Nile virus circulation in Emilia-Romagna, Italy: the integrated surveillance system 2009	https://www-webofscience-com.srv-proxy1.library.tamu.edu/wos/woscc/full-record/WOS:000277100600004	Aedes; Anopheles; Culex	3	NO	NO	YES
2010	Italy	Marco Tamba 1, Paolo Bonilauri, Romeo Bellini, Mattia Calzolari, Alessandro Albieri, Vittorio Sambri, Michele Dottori, Paola Angelini	Detection of Usutu Virus Within a West Nile Virus Surveillance Program in Northern Italy	https://www.researchgate.net/publication/46303520_Detection_of_Usutu_Virus_Within_a_West_Nile_Virus_Surveillance_Program_in_Northern_Italy	Aedes; Anopheles; Culex	3	NO	NO	YES
2010	Italy	L Busani 1, G Capelli, M Cecchinato, M Lorenzetto, G Savini, C Terregino, P Vio, L Bonfanti, M Dalla Pozza, S Marangon	West Nile virus circulation in Veneto region in 2008–2009	https://www.cambridge.org/core/journals/epidemiology-and-infection/article/west-nile-virus-circulation-in-veneto-region-in-20082009/E9079DC3D510CE5991B1631618B79E09	Aedes; Anopheles; Culex; Ochlerotatus	4	NO	NO	YES
2010	Italy	Luciano Toma 1, Michela Menegon, Roberto Romi, Elvira De Matthaeis, Mario Montanari, Carlo Severini	Status of insecticide resistance in Culex pipiens field populations from north-eastern areas of Italy before the withdrawal of OP compounds	https://pubmed.ncbi.nlm.nih.gov/21162149/	Culex	1	NO	NO	YES
2010	France	Balenghien, T; Carron, A; Sinègre, G; Bicout, DJ	Mosquito density forecast from flooding: population dynamics model for Aedes caspius (Pallas)	http://dx.doi.org/10.1017/S0007485309990745	Aedes	1	NO	NO	YES
2010	France	Paris, M; Boyer, S; Bonin, A; Collado, A; David, JP; Despres, L	Genome scan in the mosquito Aedes rusticus: population structure and detection of positive selection after insecticide treatment	http://dx.doi.org/10.1111/j.1365-294X.2009.04437.x	Aedes	1	NO	NO	YES
2010	France	Duron O	Many compatible Wolbachia strains coexist within natural populations of Culex pipiens mosquito	https://pmc.ncbi.nlm.nih.gov/articles/PMC3186242/	Culex	1	NO	NO	YES
2010	Sweden	Vinnersten, TZP; Lundström, JO; (...); Landin, J	A six-year study of insect emergence from temporary flooded wetlands in central Sweden, with and without Bti-based mosquito control	https://www.researchgate.net/publication/44632114_A_six-year_study_of_insect_emergence_from_temporary_flooded_wetlands_in_central_Sweden_with_and_without_Bti-based_mosquito_control	Aedes	1	NO	NO	YES
2010	Spain	Vazquez, Ana; Paz Sanchez-Seco, Maria; Ruiz, Santiago; Molero, Francisca; Hernandez, Lourdes; Moreno, Juana; Magallanes, Antonio; Gomez Tejedor, Concepcion; Tenorio, Antonio	Putative New Lineage of West Nile Virus, Spain	http://dx.doi.org/10.3201/eid1603.091033	Culex	1	NO	NO	YES
2010	Spain	Bueno-Mari, Ruben; Corella-Lopez, Enrique; Jimenez-Peydro, Ricardo	Mosquito fauna (Diptera: Culicidae) present in the distinct hydric enclaves of the city of Valencia (Spain)	http://www.scielo.org.co/scielo.php?script=sci_abstract&pid=S0120-04882010000200011&lng=en&nrm=iso&tlng=en	Culex; Culiseta; Ochlerotatus	3	NO	NO	YES
2010	Spain	Sainz-Elipe S, Latorre JM, Escosa R, Masià M, Fuentes MV, Mas-Coma S, Bargues MD.	Malaria resurgence risk in southern Europe: climate assessment in an historically endemic area of rice fields at the Mediterranean shore of Spain	https://pmc.ncbi.nlm.nih.gov/articles/PMC2924348/#sec6	Anopheles; Culex ;Culiseta; Ochlerotatus	4	NO	NO	YES
2010	Portugal	Almeida AP, Freitas FB, Novo MT, Sousa CA, Rodrigues JC, Alves R, Esteves A.	Mosquito surveys and West Nile virus screening in two different areas of southern Portugal, 2004-2007	10.1089/vbz.2009.0245	Aedes; Anopheles; Culex; Culiseta	4	NO	NO	YES
2010	Croatia	Merdic, Enrih; Bogojevic, Mirta Sudaric; Boca, Ivana; Turic, Natasa	Determined and estimated mosquito (Diptera, Culicidae) fauna in the city of Osijek, Croatia, using dry-ice baited CDC traps	https://www.researchgate.net/publication/289782147_Determined_and_estimated_mosquito_Diptera_Culicidae_fauna_in_the_city_of_Osijek_Croatia_using_dry-ice_baited_CDC_traps	Aedes; Anopheles; Culex ;Culiseta; Ochlerotatus; Coquillettidia; Uranotaenia	7	NO	NO	YES
2010	Croatia	Merdic, Enrih; Jelicic, Zeljka; Krcmar, Stjepan; Hackenberger-Kutuzovic, Branimir; Turic, Natasa; Bogojevic, Mirta Sudaric; Zahirovic, Zeljko	Efficacy of mosquito attractants in various habitats of a floodplain	http://dx.doi.org/10.2478/s11756-010-0051-5	Aedes; Anopheles; Culex; Ochlerotatus; Coquillettidia	5	NO	NO	YES
2010	Canada	Lysyk, TJ	Species Abundance and Seasonal Activity of Mosquitoes on Cattle Facilities in Southern Alberta, Canada	http://dx.doi.org/10.1603/033.047.0105	Aedes; Anopheles; Culex	3	NO	NO	YES
2010	Canada	Baker, SL; Yan, ND	ACCUMULATED ORGANIC DEBRIS IN CATCH BASINS IMPROVES THE EFFICACY OF S-METHOPRENE AGAINST MOSQUITOES IN TORONTO, ONTARIO, CANADA	http://dx.doi.org/10.2987/09-5928.1	Culex	1	NO	NO	YES
2010	Canada	Iranpour, M; Lindsay, LR; Dibernardo, A	DEVELOPMENT OF THREE ADDITIONAL CULEX SPECIES-SPECIFIC POLYMERASE CHAIN REACTION PRIMERS AND THEIR APPLICATION IN WEST NILE VIRUS SURVEILLANCE IN CANADA	http://dx.doi.org/10.2987/09-5922.1	Culex	1	NO	NO	YES
2010	Canada	Harkness, LM; Drohan, AE; Dickson, CM; Smith, TG	Experimental Transmission of Hepatozoon clamatae (Apicomplexa: Adeleida) to the Wood Frog, Rana sylvatica, and to the Mosquito Culex pipiens	http://dx.doi.org/10.1645/GE-2317.1	Culex	1	NO	NO	YES
2010	Canada	Roth, D; Henry, B; Mak, S; Fraser, M; Taylor, M; Li, M; Cooper, K; Furnell, A; Wong, Q; Morshed, M	West Nile Virus Range Expansion into British Columbia	http://dx.doi.org/10.3201/eid1608.100483	Culex	1	NO	NO	YES
2010	Canada	Russell, C; Hunter, FF	Influence of elevation and avian or mammalian hosts on attraction of Culex pipiens (Diptera: Culicidae) in southern Ontario	http://dx.doi.org/10.4039/n10-006	Culex	1	NO	NO	YES
2010	Canada	Millins C, Reid A, Curry P, Drebot MA, Andonova M, Buck P, Leighton FA.	Evaluating the use of house sparrow nestlings as sentinels for West Nile virus in Saskatchewan	https://www.liebertpub.com/doi/10.1089/vbz.2009.0235	Culex	1	NO	NO	YES
2010	United States	Zhong H, Hribar LJ, Daniels JC, Feken MA, Brock C, Trager MD.	Aerial ultra-low-volume application of naled: impact on nontarget imperiled butterfly larvae (Cyclargus thomasi bethunebakeri) and efficacy against adult mosquitoes (Aedes taeniorhynchus)	http://dx.doi.org/10.1603/EN10089	Aedes	1	NO	NO	YES
2010	United States	Walker ED, Kaufman MG, Merritt RW.	An acute trophic cascade among microorganisms in the tree hole ecosystem following removal of omnivorous mosquito larvae	https://pmc.ncbi.nlm.nih.gov/articles/PMC4204208/#S2	Aedes	1	NO	NO	YES
2010	United States	Goddard, J; Varnado, WC; Harrison, BA	An annotated list of the mosquitoes (Diptera: Culicidae) of Mississippi	http://dx.doi.org/10.1111/j.1948-7134.2010.00062.x	Aedes; Anopheles; Culex; Culiseta; Mansonia; Orthopodomyia; Psorophora; Toxorhynchites; Uranotaenia; Wyeomyia	10	NO	NO	YES
2010	United States	Harbison JE, Metzger ME, Hu R.	Association between Culex quinquefasciatus (Diptera: Culicidae) oviposition and structural features of belowground stormwater treatment devices	http://dx.doi.org/10.1603/033.047.0109	Culex	1	NO	NO	YES
2010	United States	Diuk-Wasser, MA; Molaei, G; Simpson, JE; Folsom-O'Keefe, CM; Armstrong, PM; Andreadis, TG	Avian Communal Roosts as Amplification Foci for West Nile Virus in Urban Areas in Northeastern United States	http://dx.doi.org/10.4269/ajtmh.2010.09-0506	Aedes; Culex	2	NO	NO	YES
2010	United States	Kimura, M; Darbro, JM; Harrington, LC	AVIAN MALARIA PARASITES SHARE CONGENERIC MOSQUITO VECTORS	http://dx.doi.org/10.1645/GE-2060.1	Culex	1	NO	NO	YES
2010	Cayman Islands	Harris AF, Rajatileka S, Ranson H.	Pyrethroid resistance in Aedes aegypti from Grand Cayman	https://doi.org/10.4269/ajtmh.2010.09-0623	Aedes	1	NO	NO	YES
2010	United States	Crane DM, Moon RD.	Checklist of mosquitoes in Savanna Portage State Park, north-central Minnesota	http://dx.doi.org/10.2987/10-6001.1	Aedes; Anopheles; Culex; Culiseta; Coquillettidia; Uranotaenia	6	NO	NO	YES
2010	United States	Müller GC, Junnila A, Qualls W, Revay EE, Kline DL, Allan S, Schlein Y, Xue RD.	Control of Culex quinquefasciatus in a storm drain system in Florida using attractive toxic sugar baits	http://dx.doi.org/10.1111/j.1365-2915.2010.00876.x	Culex	1	NO	NO	YES
2010	United States	Obenauer, PJ; Kaufman, PE; Kline, DL; Allan, SA	Detection of and Monitoring for Aedes albopictus (Diptera: Culicidae) in Suburban and Sylvatic Habitats in North Central Florida Using Four Sampling Techniques	http://dx.doi.org/10.1603/EN09322	Aedes; Anopheles; Culex; Culiseta; Mansonia; Orthopodomyia; Psorophora; Toxorhynchites; Uranotaenia; Wyeomyia	10	NO	NO	YES
2010	United States	Licitra, B; Chambers, EW; Kelly, R; Burkot, TR	Detection of Dirofilaria immitis (Nematoda: Filarioidea) by Polymerase Chain Reaction in Aedes albopictus, Anopheles punctipennis, and Anopheles crucians (Diptera: Culicidae) From Georgia, USA	https://academic.oup.com/jme/article/47/4/634/992571	Aedes; Anopheles; Culex; Orthopodomyia; Psorophora; Uranotaenia	6	NO	NO	YES
2010	United States	Triebenbach, AN; Vogl, SJ; Lotspeich-Cole, L; Sikes, DS; Happ, GM; Hueffer, K	Detection of Francisella tularensis in Alaskan Mosquitoes (Diptera: Culicidae) and Assessment of a Laboratory Model for Transmission	https://www.researchgate.net/publication/45581739_Detection_of_Francisella_tularensis_in_Alaskan_Mosquitoes_Diptera_Culicidae_and_Assessment_of_a_Laboratory_Model_for_Transmission	Aedes; Anopheles	2	NO	NO	YES
2010	United States	Unlu, I; Kramer, WL; Roy, AF; Foil, LD	Detection of West Nile Virus RNA in Mosquitoes and Identification of Mosquito Blood Meals Collected at Alligator Farms in Louisiana	https://academic.oup.com/jme/article/47/4/625/992551	Aedes; Anopheles; Culex; Coquillettidia; Mansonia; Orthopodomyia; Psorophora; Toxorhynchites; Uranotaenia; Wyeomyia	10	NO	NO	YES
2010	United States	Jacob BG, Burkett-Cadena ND, Luvall JC, Parcak SH, McClure CJ, Estep LK, Hill GE, Cupp EW, Novak RJ, Unnasch TR.	Developing GIS-based eastern equine encephalitis vector-host models in Tuskegee, Alabama	http://dx.doi.org/10.1186/1476-072X-9-12	Anopheles; Culex; Coquillettidia; Psorophora; Ochlerotatus; Orthopodomyia	6	NO	NO	YES
2010	United States	Lounibos, LP; O'Meara, GF; Juliano, SA; Nishimura, N; Escher, RL; Reiskind, MH; Cutwa, M; Greene, K	Differential Survivorship of Invasive Mosquito Species in South Florida Cemeteries: Do Site-Specific Microclimates Explain Patterns of Coexistence and Exclusion?	http://dx.doi.org/10.1603/AN09142	Aedes; Culex; Orthopodomyia; Toxorhynchites; Wyeomyia	5	NO	NO	YES
2010	United States	Armstrong, PM; Andreadis, TG	Eastern Equine Encephalitis Virus in Mosquitoes and Their Role as Bridge Vectors	http://dx.doi.org/10.3201/eid1612.100640	Aedes; Anopheles; Culex; Culiseta; Ochlerotatus; Psorophora; Uranotaenia	7	NO	NO	YES
2010	United States	Larson SR, DeGroote JP, Bartholomay LC, Sugumaran R.	Ecological niche modeling of potential West Nile virus vector mosquito species in Iowa	http://dx.doi.org/10.1673/031.010.11001	Culex	1	NO	NO	YES
2010	United States	Harrigan, RJ; Thomassen, HA; Buermann, W; Cummings, RF; Kahn, ME; Smith, TB	Economic Conditions Predict Prevalence of West Nile Virus	http://dx.doi.org/10.1371/journal.pone.0015437	Culex	1	NO	NO	YES
2010	United States	Breidenbaugh MS, de Szalay FA.	Effects of aerial applications of naled on nontarget insects at Parris Island, South Carolina	http://dx.doi.org/10.1603/EN09087	Aedes; Culex; Coquillettidia	3	NO	NO	YES
2010	United States	Reisen, WK; Thiemann, T; Barker, CM; Lu, HL; Carroll, B; Fang, Y; Lothrop, HD	Effects of Warm Winter Temperature on the Abundance and Gonotrophic Activity of Culex (Diptera: Culicidae) in California	https://pmc.ncbi.nlm.nih.gov/articles/PMC2883818/	Culex	1	NO	NO	YES
2010	United States	Yee, DA; Kneitel, JM; Juliano, SA	Environmental Correlates of Abundances of Mosquito Species and Stages in Discarded Vehicle Tires	http://dx.doi.org/10.1603/033.047.0107	Aedes; Anopheles; Culex; Orthopodomyia; Toxorhynchites	5	NO	NO	YES
2010	United States	Khatchikian, CE; Dennehy, JJ; Vitek, CJ; Livdahl, TP	Environmental effects on bet hedging in Aedes mosquito egg hatch	http://dx.doi.org/10.1007/s10682-010-9359-4	Aedes	1	NO	NO	YES
2010	United States	Gingrich JB, O'Connor LL, Meredith WH, Pesek JD, Shriver WG.	Epidemiology of West Nile virus: a silent epiornitic in Northern Delaware in 2007 without associated human cases	http://dx.doi.org/10.2987/09-5974.1	Aedes; Anopheles; Culex	3	NO	NO	YES
2010	United States	Estep, LK; Burkett-Cadena, ND; Hill, GE; Unnasch, RS; Unnasch, TR	Estimation of Dispersal Distances of Culex erraticus in a Focus of Eastern Equine Encephalitis Virus in the Southeastern United States	http://dx.doi.org/10.1603/ME10056	Culex	1	NO	NO	YES
2010	United States	Macedo PA, Schleier JJ 3rd, Reed M, Kelley K, Goodman GW, Brown DA, Peterson RK.	Evaluation of efficacy and human health risk of aerial ultra-low volume applications of pyrethrins and piperonyl butoxide for adult mosquito management in response to West Nile virus activity in Sacramento County, California	http://dx.doi.org/10.2987/09-5961.1	Culex	1	NO	NO	YES
2010	United States	Andreadis, TG; Wolfe, BJ	Evidence for Reduction of Native Mosquitoes With Increased Expansion of Invasive Ochlerotatus japonicus japonicus (Diptera: Culicidae) in the Northeastern United States	http://dx.doi.org/10.1603/033.047.0106	Anopheles; Culex; Ochlerotatus	3	NO	NO	YES
2010	United States	Christofferson, RC; Roy, AF; Mores, CN	Factors associated with mosquito pool positivity and the characterization of the West Nile viruses found within Louisiana during 2007	http://dx.doi.org/10.1186/1743-422X-7-139	Aedes; Anopheles; Culex; Mansonia; Psorophora	5	NO	NO	YES
2010	United States	Solorzano, CD; Szalanski, AL; Owens, CB; Steelman, CD	Genetic Diversity of Aedes vexans (Diptera, Culicidae) from New Orleans: Pre- and Post-Katrina	http://dx.doi.org/10.1007/s10528-010-9354-z	Aedes	1	NO	NO	YES
2010	United States	Jacob BG, Morris JA, Caamano EX, Griffith DA, Novak RJ.	Geomapping generalized eigenvalue frequency distributions for predicting prolific Aedes albopictus and Culex quinquefasciatus habitats based on spatiotemporal field-sampled count data	http://dx.doi.org/10.1016/j.actatropica.2010.10.002	Aedes; Culex	2	NO	NO	YES
2010	United States	Mackay, AJ; Kramer, WL; Meece, JK; Brumfield, RT; Foil, LD	Host Feeding Patterns of Culex Mosquitoes (Diptera: Culicidae) in East Baton Rouge Parish, Louisiana	http://dx.doi.org/10.1603/ME09168	Culex	1	NO	NO	YES
2010	United States	Suom C, Ginsberg HS, Bernick A, Klein C, Buckley PA, Salvatore C, LeBrun RA.	Host-seeking activity and avian host preferences of mosquitoes associated with West Nile virus transmission in the northeastern U.S.A	http://dx.doi.org/10.1111/j.1948-7134.2010.00030.x	Aedes; Culex	2	NO	NO	YES
2010	United States	Reese, SM; Mossel, EC; Beaty, MK; Beck, ET; Geske, D; Blair, CD; Beaty, BJ; Black, WC	Identification of super-infected Aedes triseriatus mosquitoes collected as eggs from the field and partial characterization of the infecting La Crosse viruses	http://dx.doi.org/10.1186/1743-422X-7-76	Aedes	1	NO	NO	YES
2010	United States	Li, T; Liu, NN	Inheritance of Permethrin Resistance in Culex quinquefasciatus	http://dx.doi.org/10.1603/ME10142	Culex	1	NO	NO	YES
2010	United States	Muturi EJ, Costanzo K, Kesavaraju B, Lampman R, Alto BW.	Interaction of a pesticide and larval competition on life history traits of Culex pipiens	http://dx.doi.org/10.1016/j.actatropica.2010.07.003	Culex	1	NO	NO	YES
2010	United States	Wallace, JR; Gordon, MC; Hartsell, L; Mosi, L; Benbow, ME; Merritt, RW; Small, PLC	Interaction of Mycobacterium ulcerans with Mosquito Species: Implications for Transmission and Trophic Relationships	http://dx.doi.org/10.1128/AEM.00340-10	Aedes; Culex; Ochlerotatus; Toxorhynchites	4	NO	NO	YES
2010	United States	Leisnham, PT; Juliano, SA	Interpopulation differences in competitive effect and response of the mosquito Aedes aegypti and resistance to invasion by a superior competitor	https://pmc.ncbi.nlm.nih.gov/articles/PMC3396007/#S2	Aedes	1	NO	NO	YES
2010	United States	Reiskind, MH; Zarrabi, AA; Lounibos, LP	Invasive leaf resources alleviate density dependence in the invasive mosquito, Aedes albopictus	http://dx.doi.org/10.1007/s10530-009-9646-6	Aedes	1	NO	NO	YES
2010	United States	Lambert, AJ; Blair, CD; D'Anton, M; Ewing, W; Harborth, M; Seiferth, R; Xiang, J; Lanciotti, RS	La Crosse Virus in Aedes albopictus Mosquitoes, Texas, USA, 2009	http://dx.doi.org/10.3201/eid1605.100170	Aedes; Culex	2	NO	NO	YES
2010	United States	Hayden MH, Uejio CK, Walker K, Ramberg F, Moreno R, Rosales C, Gameros M, Mearns LO, Zielinski-Gutierrez E, Janes CR.	Microclimate and human factors in the divergent ecology of Aedes aegypti along the Arizona, U.S./Sonora, MX border	http://dx.doi.org/10.1007/s10393-010-0288-z	Aedes	1	NO	NO	YES
2010	United States	Cameron, EC; Wilkerson, RC; Mogi, M; Miyagi, I; Toma, T; Kim, HC; Fonseca, DM	Molecular Phylogenetics of Aedes japonicus, a Disease Vector That Recently Invaded Western Europe, North America, and the Hawaiian Islands	https://pmc.ncbi.nlm.nih.gov/articles/PMC7027316/	Aedes	1	NO	NO	YES
2010	United States	Leal, AL; Hribar, LJ	MOSQUITO FAUNA OF WILDERNESS ISLANDS WITHIN THE NATIONAL KEY DEER REFUGE AND THE GREAT WHITE HERON NATIONAL WILDLIFE REFUGE, MONROE COUNTY, FLORIDA	http://dx.doi.org/10.2987/09-5927.1	Aedes; Anopheles; Culex; Culiseta; Coquillettidia; Deinocerites; Psorophora; Uranotaenia; Wyeomyia	9	NO	NO	YES
2010	United States	Amore G, Bertolotti L, Hamer GL, Kitron UD, Walker ED, Ruiz MO, Brawn JD, Goldberg TL.	Multi-year evolutionary dynamics of West Nile virus in suburban Chicago, USA, 2005-2007	http://dx.doi.org/10.1098/rstb.2010.0054	Culex	1	NO	NO	YES
2010	United States	Petersen WH, Zack RS, Dykstra EA, Owen JP.	New distribution records of mosquitoes in eastern Washington State	http://dx.doi.org/10.2987/09-5944.1	Aedes; Anopheles; Culex	3	NO	NO	YES
2010	United States	Hughes, T; Irwin, P; Hofmeister, E; Paskewitz, SM	OCCURRENCE OF AVIAN PLASMODIUM AND WEST NILE VIRUS IN CULEX SPECIES IN WISCONSIN	http://dx.doi.org/10.2987/09-5893.1	Culex	1	NO	NO	YES
2010	United States	Venkatesan, M; Rasgon, JL	Population genetic data suggest a role for mosquito-mediated dispersal of West Nile virus across the western United States	http://dx.doi.org/10.1111/j.1365-294X.2010.04577.x	Culex	1	NO	NO	YES
2010	United States	Turell, MJ; Wilson, WC; Bennett, KE	Potential for North American Mosquitoes (Diptera: Culicidae) to Transmit Rift Valley Fever Virus	http://dx.doi.org/10.1603/ME10007	Aedes; Anopheles; Culex	3	NO	NO	YES
2010	United States	Britch SC, Linthicum KJ, Wynn WW, Walker TW, Farooq M, Smith VL, Robinson CA, Lothrop BB, Snelling M, Gutierrez A, Lothrop HD.	Residual mosquito barrier treatments on U.S. military camouflage netting in a southern California desert environment	http://dx.doi.org/10.7205/milmed-d-09-00152	Culex	1	NO	NO	YES
2010	United States	O'Meara GF, Cutwa-Francis M, Rey JR.	Seasonal variation in the abundance of Culex nigripalpus and Culex quinquefasciatus in wastewater ponds at two Florida dairies	http://dx.doi.org/10.2987/09-5971.1	Culex	1	NO	NO	YES
2010	United States	Godsey MS Jr, Burkhalter K, Delorey M, Savage HM.	Seasonality and time of host-seeking activity of Culex tarsalis and floodwater Aedes in northern Colorado, 2006-2007	http://dx.doi.org/10.2987/09-5966.1	Aedes; Anopheles; Culex; Culiseta; Coquillettidia; Psorophora	6	NO	NO	YES
2010	United States	Kwan JL, Kluh S, Madon MB, Nguyen DV, Barker CM, Reisen WK.	Sentinel chicken seroconversions track tangential transmission of West Nile virus to humans in the greater Los Angeles area of California	http://dx.doi.org/10.4269/ajtmh.2010.10-0078	Culex	1	NO	NO	YES
2010	United States	Kilpatrick, AM; Fonseca, DM; Ebel, GD; Reddy, MR; Kramer, LD	Spatial and Temporal Variation in Vector Competence of Culex pipiens and Cx. restuans Mosquitoes for West Nile Virus	http://dx.doi.org/10.4269/ajtmh.2010.10-0005	Culex	1	NO	NO	YES
2010	United States	Johnson KA, Brogren SJ, Crane DM, Lamere CA.	Status of Aedes japonicus in the Metropolitan Mosquito Control District, Minnesota	http://dx.doi.org/10.2987/10-6018.1	Aedes; Culex;	2	NO	NO	YES
2010	United States	Andreadis, TG; Armstrong, PM; Bajwa, WI	STUDIES ON HIBERNATING POPULATIONS OF CULEX PIPIENS FROM A WEST NILE VIRUS ENDEMIC FOCUS IN NEW YORK CITY: PARITY RATES AND ISOLATION OF WEST NILE VIRUS	http://dx.doi.org/10.2987/10-6004.1	Culex	1	NO	NO	YES
2010	United States	Nelder, M; Kesavaraju, B; Farajollahi, A; Healy, S; Unlu, I; Crepeau, T; Ragavendran, A; Fonseca, D; Gaugler, R	Suppressing Aedes albopictus, an Emerging Vector of Dengue and Chikungunya Viruses, by a Novel Combination of a Monomolecular Film and an Insect-Growth Regulator	http://dx.doi.org/10.4269/ajtmh.2010.09-0546	Aedes; Culex; Toxorhynchites	3	NO	NO	YES
2010	United States	Johnson G, Nemeth N, Hale K, Lindsey N, Panella N, Komar N.	Surveillance for West Nile virus in American white pelicans, Montana, USA, 2006-2007	http://dx.doi.org/10.3201/eid1603.090559	Culex	1	NO	NO	YES
2010	United States	Barker CM, Johnson WO, Eldridge BF, Park BK, Melton F, Reisen WK.	Temporal connections between Culex tarsalis abundance and transmission of western equine encephalomyelitis virus in California	http://dx.doi.org/10.4269/ajtmh.2010.09-0324	Culex	1	NO	NO	YES
2010	United States	Hribar LJ, DeMay DJ, Lund UJ.	The association between meteorological variables and the abundance of Aedes taeniorhynchus in the Florida Keys	http://dx.doi.org/10.1111/j.1948-7134.2010.00092.x	Aedes	1	NO	NO	YES
2010	United States	Bhalala HV, Smith JD, O'Dea BA, Arias JR.	The efficacy of the BG-Sentinel CO2 nozzle in collecting host-seeking mosquitoes in Fairfax County, Virginia	http://dx.doi.org/10.2987/09-5942.1	Aedes; Anopheles; Culex	3	NO	NO	YES
2010	United States	Ginsberg, HS; Rochlin, I; Campbell, SR	The use of early summer mosquito surveillance to predict late summer West Nile virus activity	http://dx.doi.org/10.1111/j.1948-7134.2010.00055.x	Culex	1	NO	NO	YES
2010	United States	Molaei, G; Cummings, RF; Su, TY; Armstrong, PM; Williams, GA; Cheng, ML; Webb, JP; Andreadis, TG	Vector-Host Interactions Governing Epidemiology of West Nile Virus in Southern California	http://dx.doi.org/10.4269/ajtmh.2010.10-0392	Culex	1	NO	NO	YES
2010	United States	Burkett-Cadena, ND; Ligon, RA; Liu, M; Hassan, HK; Hill, GE; Eubanks, MD; Unnasch, TR	Vector-Host Interactions in Avian Nests: Do Mosquitoes Prefer Nestlings over Adults?	http://dx.doi.org/10.4269/ajtmh.2010.10-0048	Culex	1	NO	NO	YES
2010	United States	Swanson, DA; Adler, PH	Vertical distribution of haematophagous Diptera in temperate forests of the southeastern USA	http://dx.doi.org/10.1111/j.1365-2915.2010.00862.x	Aedes; Anopheles; Culex; Culiseta; Coquillettidia; Ochlerotatus; Psorophora; Uranotaenia	8	NO	NO	YES
2010	United States	Mercer DR, Washburn JO, Anderson JR.	Vertical oviposition and Lambornella clarki (Ciliophora: Tetrahymenidae) dispersal by Aedes sierrensis (Diptera: Culicidae) in California	http://dx.doi.org/10.1111/j.1948-7134.2010.00023.x	Aedes	1	NO	NO	YES
2010	United States	Juliano, SA; Lounibos, LP; Nishimura, N; Greene, K	Your worst enemy could be your best friend: predator contributions to invasion resistance and persistence of natives	http://dx.doi.org/10.1007/s00442-009-1475-x	Aedes; Culex	2	NO	NO	YES
2010	Argentina	Tranchida, MC; Pelizza, SA; Bisaro, V; Beltrán, C; García, JJ; Micieli, MV	Use of the neotropical fish Cnesterodon decemmaculatus for long-term control of Culex pipiens L. in Argentina	http://dx.doi.org/10.1016/j.biocontrol.2009.11.006	Culex	1	NO	NO	YES
2010	Argentina	Geiser, RM; Zalazar, LP	Distribution of mosquitoes in relation to urban landscape characteristics	http://dx.doi.org/10.1017/S0007485309006919	Aedes; Culex; Ochlerotatus	3	NO	NO	YES
2010	Argentina	Fischer, S; Schweigmann, N	SEASONAL OCCURRENCE OF IMMATURE MOSQUITOES IN SWIMMING POOLS IN BUENOS AIRES, ARGENTINA	http://dx.doi.org/10.2987/09-5932.1	Aedes; Culex	2	NO	NO	YES
2010	Argentina	Visintin, AM; Laurito, M; Stein, M; Ramirez, P; Molina, G; Lorenzo, PR; Almirón, WR	TWO NEW MOSQUITO SPECIES AND SIX NEW PROVINCIAL RECORDS IN ARGENTINA	http://dx.doi.org/10.2987/09-5955.1	Aedes; Anopheles; Culex; Psorophora; Uranotaenia; Wyeomyia	6	NO	NO	YES
2010	Argentina	Pires, DA; Gleiser, RM	Mosquito fauna inhabiting water bodies in the urban environment of Cordoba city, Argentina, following a St. Louis encephalitis outbreak	http://dx.doi.org/10.1111/j.1948-7134.2010.00099.x	Aedes; Culex; Mansonia	3	NO	NO	YES
2010	Argentina	Juri, MJD; Almirón, WR; Claps, GL	Population fluctuation of Anopheles (Diptera: Culicidae) in forest and forest edge habitats in Tucuman province, Argentina	http://dx.doi.org/10.1111/j.1948-7134.2010.00054.x	Anopheles	1	NO	NO	YES
2010	Argentina	Pisano, MB; Dantur, MJ; Ré, VE; Díaz, LA; Farías, A; Seco, MPS; Tenorio, A; Almirón, WR; Contigiani, MS	Cocirculation of Rio Negro Virus (RNV) and Pixuna Virus (PIXV) in Tucuman province, Argentina	http://dx.doi.org/10.1111/j.1365-3156.2010.02541.x	Aedes; Culex	2	NO	NO	YES
2010	Argentina	Pisano, MB; Ré, VE; Díaz, LA; Farías, A; Stein, M; Sanchez-Seco, MP; Tenorio, A; Almirón, WR; Contigiani, MS	Enzootic Activity of Pixuna and Rio Negro Viruses (Venezuelan Equine Encephalitis complex) in a Neotropical Region of Argentina	http://dx.doi.org/10.1089/vbz.2008.0156	Aedes; Culex; Ochlerotatus; Psorophora	4	NO	NO	YES
2010	Argentina	Dantur Juri MJ, Claps GL, Santana M, Zaidenberg M, Almirón WR.	Abundance patterns of Anopheles pseudopunctipennis and Anopheles argyritarsis in northwestern Argentina	https://www-sciencedirect-com.srv-proxy1.library.tamu.edu/science/article/pii/S0001706X10000896?via%3Dihub	Anopheles	1	NO	NO	YES
2010	Argentina	Estallo EL, Ludueña-Almeida FF, Visintin AM, Scavuzzo CM, Introini MV, Zaidenberg M, Almirón WR.	Prevention of dengue outbreaks through Aedes aegypti oviposition activity forecasting method	https://www-liebertpub-com.srv-proxy2.library.tamu.edu/doi/full/10.1089/vbz.2009.0165	Aedes	1	NO	NO	YES
2010	Argentina	Llinás GA, Seccacini E, Gardenal CN, Licastro S.	Current resistance status to temephos in Aedes aegypti from different regions of Argentina	https://www-scielo-br.srv-proxy2.library.tamu.edu/j/mioc/a/XMJmtn6pzMjY7SQsVDD57jp/?lang=en&format=pdf	Aedes	1	NO	NO	YES
2010	Argentina	Morais SA, Moratore C, Suesdek L, Marrelli MT.	Genetic-morphometric variation in Culex quinquefasciatus from Brazil and La Plata, Argentina	https://www-scielo-br.srv-proxy2.library.tamu.edu/j/mioc/a/fzTfs3WzHtv7WPPgN4ZVThz/?lang=en&format=pdf	Culex	1	NO	NO	YES
2010	Argentina	Soliani C, Rondan-Dueñas J, Chiappero MB, Martínez M, Da Rosa EG, Gardenal CN.	Genetic relationships among populations of Aedes aegypti from Uruguay and northeastern Argentina inferred from ISSR-PCR data	https://eds.p.ebscohost.com/eds/pdfviewer/pdfviewer?vid=1&sid=e1a9d0b0-8947-47ed-9923-a09a9e512735%40redis	Aedes	1	NO	NO	YES
2010	Argentina	Vezzani D, Mesplet M, Eiras DF, Fontanarrosa MF, Schnittger L.	PCR detection of Dirofilaria immitis in Aedes aegypti and Culex pipiens from urban temperate Argentina	https://eds.p.ebscohost.com/eds/pdfviewer/pdfviewer?vid=3&sid=aef93cf4-0dbb-4f3e-9b39-ea1381b3a22c%40redis	Aedes; Culex; Ochlerotatus; Psorophora	4	NO	NO	YES
2020	Angola	Clarkson, Chris S.; Miles, Alistair; Harding, Nicholas J.; Lucas, Eric R.; Battey, C. J.; Amaya-Romero, Jorge Edouardo; Kern, Andrew D.; Fontaine, Michael C.; Donnelly, Martin J.; Lawniczak, Mara K. N.; Kwiatkowski, Dominic P.; Donnelly, Martin J.; Ayala, Diego; Besansky, Nora J.; Burt, Austin; Caputo, Beniamino; della Torre, Alessandra; Fontaine, Michael C.; Godfray, H. Charles J.; Hahn, Matthew…	Genome variation and population structure among 1142 mosquitoes of the African malaria vector species Anopheles gambiae and Anopheles coluzzii	http://dx.doi.org/10.1101/gr.262790.120	Anopheles	1	YES	NO	NO
2020	Angola	Ayres CFJ, Seixas G, Borrego S, Marques C, Monteiro I, Marques CS, Gouveia B, Leal S, Troco AD, Fortes F, Parreira R, Pinto J, Sousa CA.	The V410L knockdown resistance mutation occurs in island and continental populations of Aedes aegypti in West and Central Africa	https://journals.plos.org/plosntds/article?id=10.1371/journal.pntd.0008216#sec002	Aedes	1	YES	NO	NO
2020	Benin	Tchigossou, Genevieve M.; Atoyebi, Seun M.; Akoton, Romaric; Tossou, Eric; Innocent, Djegbe; Riveron, Jacob; Irving, Helen; Yessoufou, Akadiri; Wondji, Charles; Djouaka, Rousseau	Investigation of DDT resistance mechanisms in Anopheles funestus populations from northern and southern Benin reveals a key role of the GSTe2 gene	http://dx.doi.org/10.1186/s12936-020-03503-2	Anopheles	1	YES	NO	NO
2020	Benin	Akogbeto, Martin C.; Dagnon, Fortune; Aikpon, Rock; Osse, Razaki; Salako, Albert S.; Ahogni, Idelphonse; Akinro, Bruno; Sominahouin, Andre; Sidick, Aboubakar; Tokponnon, Filemon; Padonou, Germain G.	Lessons learned, challenges and outlooks for decision-making after a decade of experience monitoring the impact of indoor residual spraying in Benin, West Africa	http://dx.doi.org/10.1186/s12936-020-3131-1	Anopheles	1	YES	NO	NO
2020	Benin	Aikpon, Rock Yves; Padonou, Gil; Dagnon, Fortune; Osse, Razaki; Hounto, Aurore Ogouyemi; Tokponon, Filemon; Aikpon, Gorgias; Lyikirenga, Laurent; Akogbeto, Martin	Upsurge of malaria transmission after indoor residual spraying withdrawal in Atacora region in Benin, West Africa	http://dx.doi.org/10.1186/s12936-019-3086-2	Anopheles	1	YES	NO	NO
2020	Benin	Padonou, Germain Gil; Osse, Razaki; Salako, Albert Sourou; Aikpon, Rock; Sovi, Arthur; Kpanou, Casimir; Sagbohan, Hermann; Akadiri, Yessoufou; Lamine, Moussa; Akogbeto, Martin C.	Entomological assessment of the risk of dengue outbreak in Abomey-Calavi Commune, Benin	http://dx.doi.org/10.1186/s41182-020-00207-w	Aedes	1	YES	NO	NO
2020	Benin	Djegbe, Innocent; Zinsou, Merdie; Dovonou, Edia Flavien; Tchigossou, Genevieve; Soglo, Murielle; Adeoti, Razack; Gbaguidi, Brice; Atoyebi, Seun; Chandre, Fabrice; Akogbeto, Martin; Lines, Jo; Djouaka, Rousseau	Minimal tillage and intermittent flooding farming systems show a potential reduction in the proliferation of Anopheles mosquito larvae in a rice field in Malanville, Northern Benin	http://dx.doi.org/10.1186/s12936-020-03406-2	Anopheles	1	YES	NO	NO
2020	Benin	Deguenon, Jean M.; Azondekon, Roseric; Agossa, Fiacre R.; Padonou, Gil G.; Anagonou, Rodrigue; Ahoga, Juniace; N'dombidje, Boris; Akinro, Bruno; Stewart, David A.; Wang, Bo; Gittins, David; Tihomirov, Larissa; Apperson, Charles S.; McCord, Marian G.; Akogbeto, Martin C.; Roe, R. Michael	ImergardTMWP: A Non-Chemical Alternative for an Indoor Residual Spray, Effective against Pyrethroid-Resistant Anopheles gambiae (s.l.) in Africa	http://dx.doi.org/10.3390/insects11050322	Anopheles	1	YES	NO	NO
2020	Benin	Talom, Armand Defo; Essoung, Michele Agnes; Gbankoto, Adam; Tchigossou, Genevieve; Akoton, Romaric; Sahabi, Bio Bangana A.; Atoyebi, Seun Michael; Kuate, Apollin Fotso; Verspoor, Rudi L.; Tamo, Manuele; Tchuinkam, Timoleon; Lehman, Gustave Leopold; Lines, Jo; Wondji, Charles S.; Djouaka, Rousseau	A preliminary analysis on the effect of copper on Anopheles coluzzii insecticide resistance in vegetable farms in Benin	http://dx.doi.org/10.1038/s41598-020-63086-5	Anopheles	1	YES	NO	NO
2020	Benin	Ngufor, Corine; Fongnikin, Augustin; Hobbs, Neil; Gbegbo, Martial; Kiki, Laurette; Odjo, Abibath; Akogbeto, Martin; Rowland, Mark	Indoor spraying with chlorfenapyr (a pyrrole insecticide) provides residual control of pyrethroid-resistant malaria vectors in southern Benin	http://dx.doi.org/10.1186/s12936-020-03325-2	Anopheles	1	YES	NO	NO
2020	Benin	Fongnikin, Augustin; Houeto, Nadia; Agbevo, Abel; Odjo, Abibath; Syme, Thomas; N'Guessan, Raphael; Ngufor, Corine	Efficacy of Fludora® Fusion (a mixture of deltamethrin and clothianidin) for indoor residual spraying against pyrethroid-resistant malaria vectors: laboratory and experimental hut evaluation	http://dx.doi.org/10.1186/s13071-020-04341-6	Anopheles	1	YES	NO	NO
2020	Botswana	Kgoroebutswe, Tefo K.; Ramatlho, Pleasure; Reeder, Sophia; Makate, Ntebaleng; Paganotti, Giacomo M.	Distribution of Anopheles mosquito species, their vectorial role and profiling of knock-down resistance mutations in Botswana	http://dx.doi.org/10.1007/s00436-020-06614-6	Anopheles	1	YES	NO	NO
2020	Botswana	Buxton, Mmabaledi; Cuthbert, Ross N.; Dalu, Tatenda; Nyamukondiwa, Casper; Wasserman, Ryan J.	Cattle-induced eutrophication favours disease-vector mosquitoes	http://dx.doi.org/10.1016/j.scitotenv.2020.136952	Anopheles; Culex	2	YES	NO	NO
2020	Botswana	Buxton, Mmabaledi; Wasserman, Ryan J.; Nyamukondiwa, Casper	Spatial Anopheles arabiensis (Diptera: Culicidae) insecticide resistance patterns across malaria-endemic regions of Botswana	http://dx.doi.org/10.1186/s12936-020-03487-z	Anopheles	1	YES	NO	NO
2020	Burkina Faso	Namountougou, M; Soma, DD; Balboné, M; Kaboré, DA; Kientega, M; Hien, A; Coulibaly, A; Ouattara, PE; Meda, BG; Drabo, S; Koala, L; Nignan, C; Kagoné, T; Diabaté, A; Fournet, F; Gnankiné, O; Dabiré, RK	Monitoring Insecticide Susceptibility in Aedes Aegypti Populations from the Two Biggest Cities, Ouagadougou and Bobo-Dioulasso, in Burkina Faso: Implication of Metabolic Resistance	http://dx.doi.org/10.3390/tropicalmed5020084	Aedes	1	YES	YES	NO
2020	Burkina Faso	Zouré, AA; Serteyn, L; Somda, Z; Badolo, A; Francis, F	Proteomic Investigation on Anopheles gambiae in Burkina Faso Related to Insecticide Pressures from Different Climatic Regions	http://dx.doi.org/10.1002/pmic.201900400	Anopheles	1	YES	YES	NO
2020	Burkina Faso	Zouré, AA; Noël, G; Sombié, A; Somda, Z; Badolo, A; Francis, F	Genetic analysis and population structure of the Anopheles gambiae complex from different ecological zones of Burkina Faso	http://dx.doi.org/10.1016/j.meegid.2020.104261	Anopheles	1	YES	YES	NO
2020	Burkina Faso	Dambach, P; Winkler, V; Bärnighausen, T; Traoré, I; Ouedraogo, S; Si, A; Sauerborn, R; Becker, N; Louis, VR	Biological larviciding against malaria vector mosquitoes withBacillus thuringiensis israelensis (Bti)- Long term observations and assessment of repeatability during an additional intervention year of a large-scale field trial in rural Burkina Faso	http://dx.doi.org/10.1080/16549716.2020.1829828	Anopheles	1	YES	YES	NO
2020	Burkina Faso	Perugini, E; Guelbeogo, WM; Calzetta, M; Manzi, S; Virgillito, C; Caputo, B; Pichler, V; Ranson, H; Sagnon, N; della Torre, A; Pombi, M	Behavioural plasticity of Anopheles coluzzii and Anopheles arabiensis undermines LLIN community protective effect in a Sudanese-savannah village in Burkina Faso	http://dx.doi.org/10.1186/s13071-020-04142-x	Anopheles	1	YES	YES	NO
2020	Burkina Faso	Soma, DD; Zogo, BM; Somé, A; Tchiekoi, BN; Hien, DFD; Pooda, HS; Coulibaly, S; Gnambani, JE; Ouari, A; Mouline, K; Dahounto, A; Ouédraogo, GA; Fournet, F; Koffi, AA; Pennetier, C; Moiroux, N; Dabiré, RK	Anopheles bionomics, insecticide resistance and malaria transmission in southwest Burkina Faso: A pre-intervention study	http://dx.doi.org/10.1371/journal.pone.0236920	Aedes; Anopheles; Culex; Mansonia	4	YES	YES	NO
2020	Burkina Faso	Bonnet, E; Fournet, F; Benmarhnia, T; Ouedraogo, S; Dabiré, R; Ridde, V	Impact of a community-based intervention on Aedes aegypti and its spatial distribution in Ouagadougou, Burkina Faso	http://dx.doi.org/10.1186/s40249-020-00675-6	Aedes; Anopheles; Culex	3	YES	YES	NO
2020	Burkina Faso	Epopa, PS; Millogo, AA; Collins, CM; North, AR; Benedict, MQ; Tripet, F; O'Loughlin, S; Dabiré, RK; Ouédraogo, GA; Diabaté, A	Anopheles gambiae (s.l.) is found where few are looking: assessing mosquito diversity and density outside inhabited areas using diverse sampling methods	http://dx.doi.org/10.1186/s13071-020-04403-9	Aedes; Anopheles; Culex; Mansonia	4	YES	YES	NO
2020	Burkina Faso	Tennessen, JA; Ingham, VA; Toé, KH; Guelbéogo, WM; Sagnon, N; Kuzma, R; Ranson, H; Neafsey, DE	A population genomic unveiling of a new cryptic mosquito taxon within the malaria-transmitting Anopheles gambiae complex	http://dx.doi.org/10.1111/mec.15756	Anopheles	1	YES	YES	NO
2020	Burkina Faso	Bompard, A; Da, DF; Yerbanga, SR; Morlais, I; Awono-Ambéné, PH; Dabiré, RK; Ouédraogo, JB; Lefèvre, T; Churcher, TS; Cohuet, A	High Plasmodium infection intensity in naturally infected malaria vectors in Africa	http://dx.doi.org/10.1016/j.ijpara.2020.05.012	Anopheles	1	YES	YES	NO
2020	Burkina Faso	Straub, TJ; Shaw, WR; Marcenac, P; Sawadogo, SP; Dabiré, RK; Diabaté, A; Catteruccia, F; Neafsey, DE	The Anopheles coluzzii microbiome and its interaction with the intracellular parasite Wolbachia	http://dx.doi.org/10.1038/s41598-020-70745-0	Anopheles	1	YES	YES	NO
2020	Burkina Faso	Love, RR; Pombi, M; Guelbeogo, MW; Campbell, NR; Stephens, MT; Dabire, RK; Costantini, C; della Torre, A; Besansky, NJ	Inversion Genotyping in theAnopheles gambiaeComplex Using High-Throughput Array and Sequencing Platforms	http://dx.doi.org/10.1534/g3.120.401418	Anopheles	1	YES	YES	NO
2020	Burkina Faso	Tchigossou, GM; Atoyebi, SM; Akoton, R; Tossou, E; Innocent, D; Riveron, J; Irving, H; Yessoufou, A; Wondji, C; Djouaka, R	Investigation of DDT resistance mechanisms in Anopheles funestus populations from northern and southern Benin reveals a key role of the GSTe2 gene	http://dx.doi.org/10.1186/s12936-020-03503-2	Anopheles	1	YES	YES	NO
2020	Burkina Faso	Lukindu, M; Love, RR; Guelbeogo, MW; Small, ST; Stephens, MT; Campbell, NR; Sagnon, N; Costantini, C; Besansky, NJ	High-Throughput Genotyping of Common Chromosomal Inversions in the Afrotropical Malaria Mosquito Anopheles Funestus	http://dx.doi.org/10.3390/insects11100693	Anopheles	1	YES	YES	NO
2020	Burkina Faso	Clarkson, CS; Miles, A; Harding, NJ; Lucas, ER; Battey, CJ; Amaya-Romero, JE; Kern, AD; Fontaine, MC; Donnelly, MJ; Lawniczak, MKN; Kwiatkowski, DP; Donnelly, MJ; Ayala, D; Besansky, NJ; Burt, A; Caputo, B; della Torre, A; Fontaine, MC; Godfray, HCJ; Hahn, MW; Kern, AD; Kwiatkowski, DP; Lawniczak, MKN; Midega, J; O'Loughlin, S; Pinto, J; Riehle, MM; Sharakhov, I; Schrider, DR; Vernick, KD; Weetma…	Genome variation and population structure among 1142 mosquitoes of the African malaria vector species Anopheles gambiae and Anopheles coluzzii	http://dx.doi.org/10.1101/gr.262790.120	Anopheles	1	YES	YES	NO
2020	Burkina Faso	Gueye, OK; Tchouakui, M; Dia, AK; Faye, MB; Ahmed, AA; Wondji, MJ; Nguiffo, DN; Mugenzi, LMJ; Tripet, F; Konaté, L; Diabate, A; Dia, I; Gaye, O; Faye, O; Niang, EA; Wondji, CS	Insecticide Resistance Profiling of Anopheles coluzzii and Anopheles gambiae Populations in the Southern Senegal: Role of Target Sites and Metabolic Resistance Mechanisms	http://dx.doi.org/10.3390/genes11121403	Anopheles	1	YES	YES	NO
2020	Burkina Faso	Niang, A; Sawadogo, SP; Dabiré, RK; Tripet, F; Diabaté, A	Assessment of the ecologically dependent post-zygotic isolation between Anopheles coluzzii and Anopheles gambiae	http://dx.doi.org/10.1371/journal.pone.0240625	Anopheles	1	YES	YES	NO
2020	Burkina Faso	Zoure AA, Sare AR, Yameogo F, Somda Z, Massart S, Badolo A, Francis F.	Bacterial communities associated with the midgut microbiota of wild Anopheles gambiae complex in Burkina Faso	https://link.springer.com/article/10.1007/s11033-019-05121-x	Anopheles	1	YES	YES	NO
2020	Cameroon	Mayi, Marie Paul Audrey; Bamou, Roland; Djiappi-Tchamen, Borel; Fontaine, Albin; Jeffries, Claire L.; Walker, Thomas; Antonio-Nkondjio, Christophe; Cornel, Anthony John; Tchuinkam, Timoleon	Habitat and Seasonality Affect Mosquito Community Composition in the West Region of Cameroon	http://dx.doi.org/10.3390/insects11050312	Aedes; Anopheles; Culex; Coquillettidia; Eretmapodites; Uranotaenia; Lutzia	7	YES	NO	NO
2020	Cameroon	Tchoumbou, Melanie Adele; Mayi, Marie Paul Audrey; Malange, Elikwo N. F.; Foncha, Forfuet David; Kowo, Cyril; Fru-cho, Jerome; Tchuinkam, Timoleon; Awah-Ndukum, Julius; Dorazio, Robert; Anong, Damian Nota; Comel, Anthony John; Sehgal, Ravinder N. M.	Effect of deforestation on prevalence of avian haemosporidian parasites and mosquito abundance in a tropical rainforest of Cameroon	http://dx.doi.org/10.1016/j.ijpara.2019.10.006	Aedes; Anopheles; Culex; Uranotaenia	4	YES	NO	NO
2020	Cameroon	Nguela, Rachel L.; Bigoga, Jude D.; Armel, Tedjou N.; Esther, Tallah; Line, Dongmo; Boris, Njeambosay A.; Frederic, Tchouine; Kazi, Riksum; Williams, Peter; Mbacham, Wilfred F.; Leke, Rose G. F.	The effect of improved housing on indoor mosquito density and exposure to malaria in the rural community of Minkoameyos, Centre Region of Cameroon	http://dx.doi.org/10.1186/s12936-020-03232-6	Aedes; Anopheles; Culex; Coquillettidia	4	YES	NO	NO
2020	Cameroon	Ntoumba, Agnes Antoinette; Kojom Foko, Loick Pradel; Ekoko, Wolfgang Eyisap; Mekoulou Ndongo, Jerson; Wepnje Bunda, Godlove; Eya'ane Meva, Francois; Lehman, Leopold Gustave	Entomological characteristics of mosquitoes breeding sites in two areas of the town of Douala, Cameroon	http://dx.doi.org/10.1007/s42690-020-00324-3	Aedes; Anopheles; Culex	3	YES	NO	NO
2020	Cameroon	Rodrigue Simonet, Poueme Namegni; Alexandre Michel, Njan-Nloga; Abel, Wade; Albert, Eisenbarth; Martin Hermann, Groschup; Franziska, Stoek	Diversity and Abundance of Potential Vectors of Rift Valley Fever Virus in the North Region of Cameroon	http://dx.doi.org/10.3390/insects11110814	Aedes; Anopheles; Culex; Mansonia	4	YES	NO	NO
2020	Cameroon	Ngadjeu, Carmene S.; Doumbe-Belisse, Patricia; Talipouo, Abdou; Djamouko-Djonkam, Landre; Awono-Ambene, Parfait; Kekeunou, Sevilor; Toussile, Wilson; Wondji, Charles S.; Antonio-Nkondjio, Christophe	Influence of house characteristics on mosquito distribution and malaria transmission in the city of Yaounde, Cameroon	http://dx.doi.org/10.1186/s12936-020-3133-z	Aedes; Anopheles; Culex; Coquillettidia; Mansonia	5	YES	NO	NO
2020	Cameroon	Yougang, Aurelie P.; Kamgang, Basile; Tedjou, Armel N.; Wilson-Bahun, Theodel A.; Njiokou, Flobert; Wondji, Charles S.	Nationwide profiling of insecticide resistance inAedes albopictus(Diptera: Culicidae) in Cameroon	http://dx.doi.org/10.1371/journal.pone.0234572	Aedes	1	YES	NO	NO
2020	Cameroon	Djamouko-Djonkam, Landre; Nkahe, Diane Leslie; Kopya, Edmond; Talipouo, Abdou; Ngadjeu, Carmene Sandra; Doumbe-Belisse, Patricia; Bamou, Roland; Awono-Ambene, Parfait; Tchuinkam, Timoleon; Wondji, Charles Sinclair; Antonio-Nkondjio, Christophe	Implication of Anopheles funestus in malaria transmission in the city of Yaounde, Cameroon	http://dx.doi.org/10.1051/parasite/2020005	Aedes; Anopheles; Culex; Mansonia	4	YES	NO	NO
2020	Cameroon	Cornel, Anthony John; Mayi, Marie Paul Audrey; Kowo, Cyril; Foncha, David; Andongma, Esack; Anong, Damian Nota; Elad, Mirabel; Djomo, Charlene; Tchuinkam, Timoleon; Brisco, Katherine K.; Sehgal, Ravinder	New species of Culex (Culiciomyia) (Diptera: Culicidae) from Talangaye Forest in Cameroon and descriptions and identification keys for males of the Afrotropical species of the subgenus	http://dx.doi.org/10.11646/zootaxa.4858.4.1	Culex	1	YES	NO	NO
2020	Cameroon	Tedjou, Armel N.; Kamgang, Basile; Yougang, Aurelie P.; Wilson-Bahun, Theodel A.; Njiokou, Flobert; Wondji, Charles S.	Patterns of Ecological Adaptation of Aedes aegypti and Aedes albopictus and Stegomyia Indices Highlight the Potential Risk of Arbovirus Transmission in Yaounde, the Capital City of Cameroon	http://dx.doi.org/10.3390/pathogens9060491	Aedes	1	YES	NO	NO
2020	Cameroon	Menze, Benjamin D.; Kouamo, Mersimine F.; Wondji, Murielle J.; Tchapga, Williams; Tchoupo, Micareme; Kusimo, Michael O.; Mouhamadou, Chouaibou S.; Riveron, Jacob M.; Wondji, Charles S.	An Experimental Hut Evaluation of PBO-Based and Pyrethroid-Only Nets against the Malaria Vector Anopheles funestus Reveals a Loss of Bed Nets Efficacy Associated with GSTe2 Metabolic Resistance	http://dx.doi.org/10.3390/genes11020143	Anopheles	1	YES	NO	NO
2020	Cameroon	Clarkson, Chris S.; Miles, Alistair; Harding, Nicholas J.; Lucas, Eric R.; Battey, C. J.; Amaya-Romero, Jorge Edouardo; Kern, Andrew D.; Fontaine, Michael C.; Donnelly, Martin J.; Lawniczak, Mara K. N.; Kwiatkowski, Dominic P.; Donnelly, Martin J.; Ayala, Diego; Besansky, Nora J.; Burt, Austin; Caputo, Beniamino; della Torre, Alessandra; Fontaine, Michael C.; Godfray, H. Charles J.; Hahn, Matthew…	Genome variation and population structure among 1142 mosquitoes of the African malaria vector species Anopheles gambiae and Anopheles coluzzii	http://dx.doi.org/10.1101/gr.262790.120	Anopheles	1	YES	NO	NO
2020	Cameroon	Kamgang, Basile; Vazeille, Marie; Tedjou, Armel; Yougang, Aurelie P.; Wilson-Bahun, Theodel A.; Mousson, Laurence; Wondji, Charles S.; Failloux, Anna-Bella	Different populations of Aedes aegypti and Aedes albopictus (Diptera: Culicidae) from Central Africa are susceptible to Zika virus infection	http://dx.doi.org/10.1371/journal.pntd.0008163	Aedes	1	YES	NO	NO
2020	Cameroon	Djuicy, Delia Doreen; Hearn, Jack; Tchouakui, Magellan; Wondji, Murielle J.; Irving, Helen; Okumu, Fredros O.; Wondji, Charles S.	CYP6P9-Driven Signatures of Selective Sweep of Metabolic Resistance to Pyrethroids in the Malaria Vector Anopheles funestus Reveal Contemporary Barriers to Gene Flow	http://dx.doi.org/10.3390/genes11111314	Anopheles	1	YES	NO	NO
2020	Cameroon	Yougang AP, Kamgang B, Bahun TAW, Tedjou AN, Nguiffo-Nguete D, Njiokou F, Wondji CS.	First detection of F1534C knockdown resistance mutation in Aedes aegypti (Diptera: Culicidae) from Cameroon	10.1186/s40249-020-00769-1	Aedes	1	YES	NO	NO
2020	Cameroon	Nkemngo FN, Mugenzi LMJ, Terence E, Niang A, Wondji MJ, Tchoupo M, Nguete ND, Tchapga W, Irving H, Ntabi JDM, Agonhossou R, Boussougou-Sambe TS, Akoton RB, Koukouikila-Koussounda F, Pinilla YT, Ntoumi F, Djogbenou LS, Ghogomu SM, Ndo C, Adegnika AA, Borrmann S, Wondji CS.	Multiple insecticide resistance and Plasmodium infection in the principal malaria vectors Anopheles funestus and Anopheles gambiae in a forested locality close to the Yaoundé airport, Cameroon	10.12688/wellcomeopenres.15818.2	Anopheles	1	YES	NO	NO
2020	Cameroon	Amvongo-Adjia N, Riveron JM, Njiokou F, Wanji S, Wondji CS.	Influence of a Major Mountainous Landscape Barrier (Mount Cameroon) on the Spread of Metabolic (GSTe2) and Target-Site (Rdl) Resistance Alleles in the African Malaria Vector Anopheles funestus	10.3390/genes11121492	Aedes; Anopheles; Culex; Mansonia	4	YES	NO	NO
2020	Congo	Vairo, Francesco; Aime Coussoud-Mavoungou, Martin Parfait; Ntoumi, Francine; Castilletti, Concetta; Kitembo, Lambert; Haider, Najmul; Carletti, Fabrizio; Colavita, Francesca; Gruber, Cesare E. M.; Iannetta, Marco; Messina, Francesco; Lanini, Simone; Ulrich Judicael, Biez; Giombini, Emanuela; Montaldo, Chiara; Portella, Chantal; Diafouka-Diatela, Steve; Rueca, Martina; Kock, Richard; Bartolini, Ba…	Chikungunya Outbreak in the Republic of the Congo, 2019-Epidemiological, Virological and Entomological Findings of a South-North Multidisciplinary Taskforce Investigation	http://dx.doi.org/10.3390/v12091020	Aedes	1	YES	NO	NO
2020	Congo	Selhorst, Philippe; Makiala-Mandanda, Sheila; De Smet, Birgit; Marien, Joachim; Anthony, Colin; Binene-Mbuka, Guillaume; De Weggheleire, Anja; Ilombe, Gillon; Kinganda-Lusamaki, Eddy; Pukuta-Simbu, Elisabeth; Lubula, Leopold; Mbala-Kingebeni, Placide; Nkuba-Ndaye, Antoine; Vogt, Florian; Watsenga, Francis; Van Bortel, Wim; Vanlerberghe, Veerle; Arien, Kevin K.; Ahuka-Mundeke, Steve	Molecular characterization of chikungunya virus during the 2019 outbreak in the Democratic Republic of the Congo	http://dx.doi.org/10.1080/22221751.2020.1810135	Aedes	1	YES	NO	NO
2020	Congo	Matubi, Emery Metelo; Kaounga, Gillon Ilombe; Zanga, Josue; Mbuku, Guillaume Binene; Maniania, Jean Nguya Kalemba; Mulenda, Basimike; Sodi, Jonas Nagahuedi Mbongu; Tamfum, Jean Jacques Muyembe; Masiangi, Paul	Insecticide susceptibility of Anopheles gambiae s.l and identification of some resistance mechanisms in Kwilu Province in the Democratic Republic of Congo	http://dx.doi.org/10.11604/pamj.2020.37.79.18635	Anopheles	1	YES	NO	NO
2020	Congo	Wilson-Bahun, Theodel A.; Kamgang, Basile; Lenga, Arsene; Wondji, Charles S.	Larval ecology and infestation indices of two major arbovirus vectors,Aedes aegypti and Aedes albopictus (Diptera: Culicidae), in Brazzaville, the capital city of the Republic of the Congo	http://dx.doi.org/10.1186/s13071-020-04374-x	Aedes	1	YES	NO	NO
2020	Congo	Loonen, Jeanine A. C. M.; Dery, Dominic B.; Musaka, Bertin Z.; Bandibabone, Janvier B.; Bousema, Teun; van Lenthe, Marit; Pop-Stefanija, Biserka; Fesselet, Jean-Francois; Koenraadt, Constantianus J. M.	Identification of main malaria vectors and their insecticide resistance profile in internally displaced and indigenous communities in Eastern Democratic Republic of the Congo (DRC)	http://dx.doi.org/10.1186/s12936-020-03497-x	Anopheles	1	YES	NO	NO
2020	Congo	Ciubotariu, Ilinca I.; Jones, Christine M.; Kobayashi, Tamaki; Bobanga, Thierry; Muleba, Mbanga; Pringle, Julia C.; Stevenson, Jennifer C.; Carpi, Giovanna; Norris, Douglas E.	Genetic Diversity of Anopheles coustani (Diptera: Culicidae) in Malaria Transmission Foci in Southern and Central Africa	http://dx.doi.org/10.1093/jme/tjaa132	Anopheles	1	YES	NO	NO
2020	Congo	Bakker JW, Loy DE, Takken W, Hahn BH, Verhulst NO.	Attraction of mosquitoes to primate odours and implications for zoonotic Plasmodium transmission	10.1111/mve.12402	Aedes; Anopheles; Culex; Mansonia;Coquillettidia	5	YES	NO	NO
2020	Congo	Kamgang B, Wilson-Bahun TA, Yougang AP, Lenga A, Wondji CS.	Contrasting resistance patterns to type I and II pyrethroids in two major arbovirus vectors Aedes aegypti and Aedes albopictus in the Republic of the Congo, Central Africa	10.1186/s40249-020-0637-2	Aedes	1	YES	NO	NO
2020	Côte d’Ivoire	Assouho, Konan F.; Adja, Akre M.; Guindo-Coulibaly, Negnorogo; Tia, Emmanuel; Kouadio, Affoue M. N.; Zoh, Dounin D.; Kone, Moussa; Kesse, Nestor; Koffi, Bernard; Sagna, Andre B.; Poinsignon, Anne; Yapi, Ahoua	Vectorial Transmission of Malaria in Major Districts of Cote d'Ivoire	http://dx.doi.org/10.1093/jme/tjz207	Anopheles	1	YES	NO	NO
2020	Côte d’Ivoire	Yokoly, Firmain N.; Zahouli, Julien B. Z.; Meite, Aboulaye; Opoku, Millicent; Kouassi, Bernard L.; de Souza, Dziedzom K.; Bockarie, Moses; Koudou, Benjamin G.	Low transmission of Wuchereria bancrofti in cross-border districts of Cote d'Ivoire: A great step towards lymphatic filariasis elimination in West Africa	http://dx.doi.org/10.1371/journal.pone.0231541	Aedes; Anopheles; Culex; Mansonia;Coquillettidia	5	YES	NO	NO
2020	Côte d’Ivoire	Kouassi, Bernard L.; Edi, Constant; Tia, Emmanuel; Konan, Lucien Y.; Akre, Maurice A.; Koffi, Alphonsine A.; Ouattara, Allassane F.; Tanoh, Antoine Mea; Zinzindohoue, Pascal; Kouadio, Blaise; Andre, McKenzie; Irish, Seth R.; Armistead, Jennifer; Dengela, Dereje; Cisse, Ndombour G.; Flatley, Cecilia; Chabi, Joseph	Susceptibility of Anopheles gambiae from Cote d'Ivoire to insecticides used on insecticide-treated nets: evaluating the additional entomological impact of piperonyl butoxide and chlorfenapyr	http://dx.doi.org/10.1186/s12936-020-03523-y	Anopheles	1	YES	NO	NO
2020	Côte d’Ivoire	Furnival-Adams, Joanna E. C.; Camara, Soromane; Rowland, Mark; Koffi, Alphonsine A.; Ahoua Alou, Ludovic P.; Oumbouke, Welbeck A.; N'Guessan, Raphael	Indoor use of attractive toxic sugar bait in combination with long-lasting insecticidal net against pyrethroid-resistant Anopheles gambiae: an experimental hut trial in Mbe, central Cote d'Ivoire	http://dx.doi.org/10.1186/s12936-019-3095-1	Anopheles; Culex; Mansonia	3	YES	NO	NO
2020	Côte d’Ivoire	Zoh, Dounin D.; Yapi, Ahoua; Adja, Maurice A.; Guindo-Coulibaly, Negnorogo; Kpan, Didier M. S.; Sagna, Andre B.; Adou, Arsene K.; Cornelie, Sylvie; Brengues, Cecile; Poinsignon, Anne; Chandre, Fabrice	Role of Anopheles gambiae s.s. and Anopheles coluzzii (Diptera: Culicidae) in Human Malaria Transmission in Rural Areas of Bouake, in Cote d'Ivoire	http://dx.doi.org/10.1093/jme/tjaa001	Anopheles	1	YES	NO	NO
2020	Côte d’Ivoire	Aka, Kakou G.; Traore, Dipomin F.; Sagna, Andre B.; Zoh, Dounin D.; Assi, Serge B.; Tchiekoi, Bertin N'cho; Adja, Akre M.; Remoue, Franck; Poinsignon, Anne	Pattern of antibody responses to Plasmodium falciparum antigens in individuals differentially exposed to Anopheles bites	http://dx.doi.org/10.1186/s12936-020-03160-5	Anopheles	1	YES	NO	NO
2020	Côte d’Ivoire	Clarkson, Chris S.; Miles, Alistair; Harding, Nicholas J.; Lucas, Eric R.; Battey, C. J.; Amaya-Romero, Jorge Edouardo; Kern, Andrew D.; Fontaine, Michael C.; Donnelly, Martin J.; Lawniczak, Mara K. N.; Kwiatkowski, Dominic P.; Donnelly, Martin J.; Ayala, Diego; Besansky, Nora J.; Burt, Austin; Caputo, Beniamino; della Torre, Alessandra; Fontaine, Michael C.; Godfray, H. Charles J.; Hahn, Matthew…	Genome variation and population structure among 1142 mosquitoes of the African malaria vector species Anopheles gambiae and Anopheles coluzzii	http://dx.doi.org/10.1101/gr.262790.120	Anopheles	1	YES	NO	NO
2020	Côte d’Ivoire	Barreaux AMG, Oumbouke WA, Brou N, Tia IZ, Ahoua Alou LP, Doudou DT, Koffi AA, N'Guessan R, Sternberg ED, Thomas MB.	The role of human and mosquito behaviour in the efficacy of a house-based intervention	10.1098/rstb.2019.0815	Anopheles	1	YES	NO	NO
2020	Côte d’Ivoire	Yokoly FN, Zahouli JBZ, Méite A, Opoku M, Kouassi BL, de Souza DK, Bockarie M, Koudou BG.	Low transmission of Wuchereria bancrofti in cross-border districts of Côte d'Ivoire: A great step towards lymphatic filariasis elimination in West Africa	10.1371/journal.pone.0231541	Anopheles; Culex	2	YES	NO	NO
2020	Côte d’Ivoire	Oumbouke WA, Pignatelli P, Barreaux AMG, Tia IZ, Koffi AA, Ahoua Alou LP, Sternberg ED, Thomas MB, Weetman D, N'Guessan R.	Fine scale spatial investigation of multiple insecticide resistance and underlying target-site and metabolic mechanisms in Anopheles gambiae in central Côte d'Ivoire	10.1038/s41598-020-71933-8	Anopheles	1	YES	NO	NO
2020	Côte d’Ivoire	Furnival-Adams JEC, Camara S, Rowland M, Koffi AA, Ahoua Alou LP, Oumbouke WA, N'Guessan R.	Indoor use of attractive toxic sugar bait in combination with long-lasting insecticidal net against pyrethroid-resistant Anopheles gambiae: an experimental hut trial in Mbé, central Côte d'Ivoire	10.1186/s12936-019-3095-1	Anopheles; Culex; Mansonia	3	YES	NO	NO
2020	Côte d’Ivoire	Mouhamadou CS, Luan K, Fodjo BK, West AJ, McCord MG, Apperson CS, Roe RM.	Development of an Insecticide-Free Trapping Bednet to Control Mosquitoes and Manage Resistance in Malaria Vector Control: A New Way of Thinking	10.3390/insects11110732	Anopheles	1	YES	NO	NO
2020	Democratic Republic of the Congo	Selhorst, Philippe; Makiala-Mandanda, Sheila; De Smet, Birgit; Marien, Joachim; Anthony, Colin; Binene-Mbuka, Guillaume; De Weggheleire, Anja; Ilombe, Gillon; Kinganda-Lusamaki, Eddy; Pukuta-Simbu, Elisabeth; Lubula, Leopold; Mbala-Kingebeni, Placide; Nkuba-Ndaye, Antoine; Vogt, Florian; Watsenga, Francis; Van Bortel, Wim; Vanlerberghe, Veerle; Arien, Kevin K.; Ahuka-Mundeke, Steve	Molecular characterization of chikungunya virus during the 2019 outbreak in the Democratic Republic of the Congo	http://dx.doi.org/10.1080/22221751.2020.1810135	Aedes	1	YES	NO	NO
2020	Democratic Republic of the Congo	Matubi, Emery Metelo; Kaounga, Gillon Ilombe; Zanga, Josue; Mbuku, Guillaume Binene; Maniania, Jean Nguya Kalemba; Mulenda, Basimike; Sodi, Jonas Nagahuedi Mbongu; Tamfum, Jean Jacques Muyembe; Masiangi, Paul	Insecticide susceptibility of Anopheles gambiae s.l and identification of some resistance mechanisms in Kwilu Province in the Democratic Republic of Congo	http://dx.doi.org/10.11604/pamj.2020.37.79.18635	Anopheles	1	YES	NO	NO
2020	Democratic Republic of the Congo	Loonen, Jeanine A. C. M.; Dery, Dominic B.; Musaka, Bertin Z.; Bandibabone, Janvier B.; Bousema, Teun; van Lenthe, Marit; Pop-Stefanija, Biserka; Fesselet, Jean-Francois; Koenraadt, Constantianus J. M.	Identification of main malaria vectors and their insecticide resistance profile in internally displaced and indigenous communities in Eastern Democratic Republic of the Congo (DRC)	http://dx.doi.org/10.1186/s12936-020-03497-x	Anopheles	1	YES	NO	NO
2020	Democratic Republic of the Congo	Wat'senga, Francis; Agossa, Fiacre; Manzambi, Emile Z.; Illombe, Gillon; Mapangulu, Tania; Muyembe, Tamfum; Clark, Tiffany; Niang, Mame; Ntoya, Ferdinand; Sadou, Aboubacar; Plucinski, Mateusz; Li, Yikun; Messenger, Louisa A.; Fornadel, Christen; Oxborough, Richard M.; Irish, Seth R.	Intensity of pyrethroid resistance in Anopheles gambiae before and after a mass distribution of insecticide-treated nets in Kinshasa and in 11 provinces of the Democratic Republic of Congo	http://dx.doi.org/10.1186/s12936-020-03240-6	Anopheles	1	YES	NO	NO
2020	Democratic Republic of the Congo	Ciubotariu, Ilinca I.; Jones, Christine M.; Kobayashi, Tamaki; Bobanga, Thierry; Muleba, Mbanga; Pringle, Julia C.; Stevenson, Jennifer C.; Carpi, Giovanna; Norris, Douglas E.	Genetic Diversity of Anopheles coustani (Diptera: Culicidae) in Malaria Transmission Foci in Southern and Central Africa	http://dx.doi.org/10.1093/jme/tjaa132	Anopheles	1	YES	NO	NO
2020	Ethiopia	Hawaria, D; Demissew, A; Kibret, S; Lee, MC; Yewhalaw, D; Yan, GY	Effects of environmental modification on the diversity and positivity of anopheline mosquito aquatic habitats at Arjo-Dedessa irrigation development site, Southwest Ethiopia	http://dx.doi.org/10.1186/s40249-019-0620-y	Anopheles	1	YES	YES	NO
2020	Ethiopia	Demissew, A; Hawaria, D; Kibret, S; Animut, A; Tsegaye, A; Lee, MC; Yan, GY; Yewhalaw, D	Impact of sugarcane irrigation on malaria vector Anopheles mosquito fauna, abundance and seasonality in Arjo-Didessa, Ethiopia	http://dx.doi.org/10.1186/s12936-020-03416-0	Anopheles	1	YES	YES	NO
2020	Ethiopia	Aklilu, E; Kindu, M; Gebresilassie, A; Yared, S; Tekie, H; Balkew, M	Environmental Factors Associated with Larval Habitats of Anopheline Mosquitoes (Diptera: Culicidae) in Metema District, Northwestern Ethiopia	http://www.mrcindia.org/journal/issues/482085.pdf	Anopheles	1	YES	YES	NO
2020	Ethiopia	Chali, W; Ashine, T; Hailemeskel, E; Gashaw, A; Tafesse, T; Lanke, K; Esayas, E; Kedir, S; Shumie, G; Behaksra, SW; Bradley, J; Yewhalaw, D; Mamo, H; Petros, B; Drakeley, C; Gadisa, E; Bousema, T; Tadesse, FG	Comparison of infectivity of Plasmodium vivax to wild-caught and laboratory-adapted (colonized) Anopheles arabiensis mosquitoes in Ethiopia	http://dx.doi.org/10.1186/s13071-020-3998-2	Anopheles	1	YES	YES	NO
2020	Ethiopia	Adugna, T; Getu, E; Yewhalaw, D	Species diversity and distribution of Anopheles mosquitoes in Bure district, Northwestern Ethiopia	http://dx.doi.org/10.1016/j.heliyon.2020.e05063	Anopheles	1	YES	YES	NO
2020	Ethiopia	Guta, W; Simma, EA; Yewhalaw, D	Species composition, blood meal sources and insecticide susceptibility status of Culex mosquitoes from Jimma area, Ethiopia	http://dx.doi.org/10.1007/s42690-020-00237-1	Culex	1	YES	YES	NO
2020	Ethiopia	Zeru, MA; Shibru, S; Massebo, F	Exploring the impact of cattle on human exposure to malaria mosquitoes in the Arba Minch area district of southwest Ethiopia	http://dx.doi.org/10.1186/s13071-020-04194-z	Anopheles	1	YES	YES	NO
2020	Ethiopia	Debebe, Y; Hill, SR; Birgersson, G; Tekie, H; Ignell, R	Plasmodium falciparum gametocyte-induced volatiles enhance attraction of Anopheles mosquitoes in the field	http://dx.doi.org/10.1186/s12936-020-03378-3	Anopheles	1	YES	YES	NO
2020	Ethiopia	Degefa, T; Yewhalaw, D; Zhou, G; Atieli, H; Githeko, AK; Yan, G	Evaluation of human-baited double net trap and human-odour-baited CDC light trap for outdoor host-seeking malaria vector surveillance in Kenya and Ethiopia	http://dx.doi.org/10.1186/s12936-020-03244-2	Anopheles; Culex	2	YES	YES	NO
2020	Ethiopia	Getachew, D; Balkew, M; Tekie, H	Anopheles larval species composition and characterization of breeding habitats in two localities in the Ghibe River Basin, southwestern Ethiopia	http://dx.doi.org/10.1186/s12936-020-3145-8	Anopheles	1	YES	YES	NO
2020	Ethiopia	Esayas, E; Woyessa, A; Massebo, F	Malaria infection clustered into small residential areas in lowlands of southern Ethiopia	http://dx.doi.org/10.1016/j.parepi.2020.e00149	Anopheles	1	YES	YES	NO
2020	Ethiopia	Yared, S; Gebressielasie, A; Damodaran, L; Bonnell, V; Lopez, K; Janies, D; Carter, TE	Insecticide resistance in Anopheles stephensi in Somali Region, eastern Ethiopia	http://dx.doi.org/10.1186/s12936-020-03252-2	Anopheles	1	YES	YES	NO
2020	Ethiopia	Aschale, Y; Ayehu, A; Worku, L; Addisu, A; Zeleke, AJ; Bayih, AG; Lemma, W	Anopheles gambiae s.l (Diptera: Culicidae) seasonal abundance, abdominal status and parity rates in Metema-Armachiho lowland, Northwest Ethiopia	http://dx.doi.org/10.1186/s12879-020-05068-6	Anopheles	1	YES	YES	NO
2020	Ethiopia	Mutero, CM; Okoyo, C; Girma, M; Mwangangi, J; Kibe, L; Ng'ang'a, P; Kussa, D; Diiro, G; Affognon, H; Mbogo, CM	Evaluating the impact of larviciding with Bti and community education and mobilization as supplementary integrated vector management interventions for malaria control in Kenya and Ethiopia	http://dx.doi.org/10.1186/s12936-020-03464-6	Anopheles	1	YES	YES	NO
2020	Ethiopia	Debalke, S; Habtewold, T; Christophides, GK; Duchateau, L	Stability of the effect of silencing fibronectin type III domain-protein 1 (FN3D1) gene on Anopheles arabiensis reared under different breeding site conditions	http://dx.doi.org/10.1186/s13071-020-04078-2	Anopheles	1	YES	YES	NO
2020	Gabon	Xia, Siyang; Cosme, Luciano, V; Lutomiah, Joel; Sang, Rosemary; Ngangue, Marc F.; Rahola, Nil; Ayala, Diego; Powell, Jeffrey R.	Genetic structure of the mosquito Aedes aegypti in local forest and domestic habitats in Gabon and Kenya	http://dx.doi.org/10.1186/s13071-020-04278-w	Aedes	1	YES	NO	NO
2020	Gabon	Rose, Noah H.; Sylla, Massamba; Badolo, Athanase; Lutomiah, Joel; Ayala, Diego; Aribodor, Ogechukwu B.; Ibe, Nnenna; Akorli, Jewelna; Otoo, Sampson; Mutebi, John-Paul; Kriete, Alexis L.; Ewing, Eliza G.; Sang, Rosemary; Gloria-Soria, Andrea; Powell, Jeffrey R.; Baker, Rachel E.; White, Bradley J.; Crawford, Jacob E.; McBride, Carolyn S.	Climate and Urbanization Drive Mosquito Preference for Humans	http://dx.doi.org/10.1016/j.cub.2020.06.092	Aedes	1	YES	NO	NO
2020	Gambia	Clarkson, Chris S.; Miles, Alistair; Harding, Nicholas J.; Lucas, Eric R.; Battey, C. J.; Amaya-Romero, Jorge Edouardo; Kern, Andrew D.; Fontaine, Michael C.; Donnelly, Martin J.; Lawniczak, Mara K. N.; Kwiatkowski, Dominic P.; Donnelly, Martin J.; Ayala, Diego; Besansky, Nora J.; Burt, Austin; Caputo, Beniamino; della Torre, Alessandra; Fontaine, Michael C.; Godfray, H. Charles J.; Hahn, Matthew…	Genome variation and population structure among 1142 mosquitoes of the African malaria vector species Anopheles gambiae and Anopheles coluzzii	http://dx.doi.org/10.1101/gr.262790.120	Anopheles	1	YES	NO	NO
2020	Ghana	Amoa-Bosompem, Michael; Kobayashi, Daisuke; Murota, Katsunori; Faizah, Astri Nur; Itokawa, Kentaro; Fujita, Ryosuke; Osei, Joseph Harold Nyarko; Agbosu, Esinam; Pratt, Deborah; Kimura, Shohei; Kwofie, Kofi Dadzie; Ohashi, Mitsuko; Bonney, Joseph H. Kofi; Dadzie, Samuel; Sasaki, Toshinori; Ohta, Nobuo; Isawa, Haruhiko; Sawabe, Kyoko; Iwanaga, Shiroh	Entomological Assessment of the Status and Risk of Mosquito-borne Arboviral Transmission in Ghana	http://dx.doi.org/10.3390/v12020147	Aedes; Anopheles; Culex; Lutzia; Toxorhynchites; Eretmapodites	6	YES	NO	NO
2020	Ghana	Captain-Esoah, Millicent; Baidoo, Philip Kweku; Frempong, Kwadwo K.; Adabie-Gomez, Delphina; Chabi, Joseph; Obuobi, Dorothy; Amlalo, Godwin Kwame; Veriegh, Francis Balungnaa; Donkor, Martin; Asoala, Victor; Behene, Eric; Boakye, Daniel Adjei; Dadzie, Samuel Kweku	Biting Behavior and Molecular Identification of Aedes aegypti (Diptera: Culicidae) Subspecies in Some Selected Recent Yellow Fever Outbreak Communities in Northern Ghana	http://dx.doi.org/10.1093/jme/tjaa024	Aedes; Anopheles; Culex	3	YES	NO	NO
2020	Ghana	Kudom, Andreas A.	Entomological surveillance to assess potential outbreak of Aedes-borne arboviruses and insecticide resistance status of Aedes aegypti from Cape Coast, Ghana	http://dx.doi.org/10.1016/j.actatropica.2019.105257	Anopheles	1	YES	NO	NO
2020	Ghana	Minetti, Corrado; Pilotte, Nils; Zulch, Michael; Canelas, Tiago; Tettevi, Edward J.; Veriegh, Francis B. D.; Osei-Atweneboana, Mike Yaw; Williams, Steven A.; Reimer, Lisa J.	Field evaluation of DNA detection of human filarial and malaria parasites using mosquito excreta/feces	http://dx.doi.org/10.1371/journal.pntd.0008175	Anopheles	1	YES	NO	NO
2020	Ghana	Orsborne, James; Mohammed, Abdul Rahim; Jeffries, Claire L.; Kristan, Mojca; Afrane, Yaw A.; Walker, Thomas; Yakob, Laith	Evidence of extrinsic factors dominating intrinsic blood host preferences of major African malaria vectors	http://dx.doi.org/10.1038/s41598-020-57732-1	Anopheles	1	YES	NO	NO
2020	Ghana	Ezemuoka LC, Akorli EA, Aboagye-Antwi F, Akorli J.	Mosquito midgut Enterobacter cloacae and Serratia marcescens affect the fitness of adult female Anopheles gambiae s.l	10.1371/journal.pone.0238931	Anopheles	1	YES	NO	NO
2020	Ghana	Hamid-Adiamoh M, Amambua-Ngwa A, Nwakanma D, D'Alessandro U, Awandare GA, Afrane YA.	Insecticide resistance in indoor and outdoor-resting Anopheles gambiae in Northern Ghana	10.1186/s12936-020-03388-1	Anopheles	1	YES	NO	NO
2020	Guinea	Cansado-Utrilla, Cintia; Jeffries, Claire L.; Kristan, Mojca; Brugman, Victor A.; Heard, Patrick; Camara, Gnepou; Sylla, Moussa; Beavogui, Abdoul H.; Messenger, Louisa A.; Irish, Seth R.; Walker, Thomas	An assessment of adult mosquito collection techniques for studying species abundance and diversity in Maferinyah, Guinea	http://dx.doi.org/10.1186/s13071-020-04023-3	Aedes; Anopheles; Culex; Eretmapodites; Mansonia; Uranotaenia; Toxorhynchites	7	YES	NO	NO
2020	Guinea	Bogale, Haikel N.; Cannon, Matthew, V; Keita, Kalil; Camara, Denka; Barry, Yaya; Keita, Moussa; Coulibaly, Drissa; Kone, Abdoulaye K.; Doumbo, Ogobara K.; Thera, Mahamadou A.; Plowe, Christopher, V; Travassos, Mark; Irish, Seth; Serre, David	Relative contributions of various endogenous and exogenous factors to the mosquito microbiota	http://dx.doi.org/10.1186/s13071-020-04491-7	Anopheles	1	YES	NO	NO
2020	Guinea-Bissau	Ant, Thomas; Foley, Erin; Tytheridge, Scott; Johnston, Colin; Goncalves, Adriana; Ceesay, Sainey; Ndiath, Mamadou Ousmane; Affara, Muna; Martinez, Julien; Pretorius, Elizabeth; Grundy, Chris; Rodrigues, Amabelia; Djata, Paulo; d'Alessandro, Umberto; Bailey, Robin; Mabey, David; Last, Anna; Logan, James G.	A survey of Anopheles species composition and insecticide resistance on the island of Bubaque, Bijagos Archipelago, Guinea-Bissau	http://dx.doi.org/10.1186/s12936-020-3115-1	Anopheles	1	YES	NO	NO
2020	Guinea-Bissau	Clarkson, Chris S.; Miles, Alistair; Harding, Nicholas J.; Lucas, Eric R.; Battey, C. J.; Amaya-Romero, Jorge Edouardo; Kern, Andrew D.; Fontaine, Michael C.; Donnelly, Martin J.; Lawniczak, Mara K. N.; Kwiatkowski, Dominic P.; Donnelly, Martin J.; Ayala, Diego; Besansky, Nora J.; Burt, Austin; Caputo, Beniamino; della Torre, Alessandra; Fontaine, Michael C.; Godfray, H. Charles J.; Hahn, Matthew…	Genome variation and population structure among 1142 mosquitoes of the African malaria vector species Anopheles gambiae and Anopheles coluzzii	http://dx.doi.org/10.1101/gr.262790.120	Anopheles	1	YES	NO	NO
2020	Kenya	Musa, AA; Muturi, MW; Musyoki, AM; Ouso, DO; Oundo, JW; Makhulu, EE; Wambua, L; Villinger, J; Jeneby, MM	Arboviruses and Blood Meal Sources in Zoophilic Mosquitoes at Human-Wildlife Interfaces in Kenya	http://dx.doi.org/10.1089/vbz.2019.2563	Aedes; Anopheles; Culex	3	YES	YES	NO
2020	Kenya	Eastwood, G; Sang, RC; Lutomiah, J; Tunge, P; Weaver, SC	Sylvatic Mosquito Diversity in Kenya-Considering Enzootic Ecology of Arboviruses in an Era of Deforestation	http://dx.doi.org/10.3390/insects11060342	Aedes; Anopheles; Culex; Coquillettidia; Mansonia	5	YES	YES	NO
2020	Kenya	Munyao, V; Karisa, J; Munyao, CM; Ngari, M; Menza, N; Peshu, N; Rono, M; Mbogo, C; Mwangangi, J	Surveillance of Culicine Mosquitoes in Six Villages of Taita-Taveta County, Kenya, With Host Determinations From Blood-Fed Females	http://dx.doi.org/10.1093/jme/tjaa109	Aedes; Culex; Coquillettidia	3	YES	YES	NO
2020	Kenya	Mbotha, D; Hoppenheit, A; Lindahl, J; Bett, B; Grace, D; Lutomiah, J; Pieper, L; Kairu-Wanyoike, S; Clausen, PH	Relative Distribution, Diversity, and Bloodmeal Sources of Mosquitoes and Known Vectors of Rift Valley Fever Phlebovirus in Three Differing Ecosystems in Bura, Tana River County, Kenya	http://dx.doi.org/10.1089/vbz.2019.2503	Aedes; Anopheles; Culex; Mansonia	4	YES	YES	NO
2020	Kenya	Heath, CJ; Grossi-Soyster, EN; Ndenga, BA; Mutuku, FM; Sahoo, MK; Ngugi, HN; Nbakaya, JO; Siema, P; Kitron, U; Zahiri, N; Hortion, J; Waggoner, JJ; King, CH; Pinsky, BA; LaBeaud, AD	Evidence of transovarial transmission of Chikungunya and Dengue viruses in field-caught mosquitoes in Kenya	http://dx.doi.org/10.1371/journal.pntd.0008362	Aedes	1	YES	YES	NO
2020	Kenya	Forsyth, JE; Mutuku, FM; Kibe, L; Mwashee, L; Bongo, J; Egemba, C; Ardoin, NM; LaBeaud, AD	Source reduction with a purpose: Mosquito ecology and community perspectives offer insights for improving household mosquito management in coastal Kenya	http://dx.doi.org/10.1371/journal.pntd.0008239	Aedes; Culex	2	YES	YES	NO
2020	Kenya	Xia, SY; Cosme, LV; Lutomiah, J; Sang, R; Ngangue, MF; Rahola, N; Ayala, D; Powell, JR	Genetic structure of the mosquito Aedes aegypti in local forest and domestic habitats in Gabon and Kenya	http://dx.doi.org/10.1186/s13071-020-04278-w	Aedes	1	YES	YES	NO
2020	Kenya	Gimnig, JE; Ombok, M; Bayoh, N; Mathias, D; Ochomo, E; Jany, W; Walker, ED	Efficacy of extended release formulations of Natular™ (spinosad) against larvae and adults of Anopheles mosquitoes in western Kenya	http://dx.doi.org/10.1186/s12936-020-03507-y	Anopheles	1	YES	YES	NO
2020	Kenya	O'Meara, WP; Simmons, R; Bullins, P; Freedman, B; Abel, L; Mangeni, J; Taylor, SM; Obala, AA	Mosquito Exposure and Malaria Morbidity: A Microlevel Analysis of Household Mosquito Populations and Malaria in a Population-Based Longitudinal Cohort in Western Kenya	http://dx.doi.org/10.1093/infdis/jiz561	Anopheles	1	YES	YES	NO
2020	Kenya	Ng'ang'a, PN; Okoyo, C; Mbogo, C; Mutero, CM	Evaluating effectiveness of screening house eaves as a potential intervention for reducing indoor vector densities and malaria prevalence in Nyabondo, western Kenya	http://dx.doi.org/10.1186/s12936-020-03413-3	Anopheles	1	YES	YES	NO
2020	Kenya	Zhong, DB; Hemming-Schroeder, E; Wang, XM; Kibret, S; Zhou, GF; Atieli, H; Lee, MC; Afrane, YA; Githeko, AK; Yan, GY	xtensive new Anopheles cryptic species involved in human malaria transmission in western Kenya	http://dx.doi.org/10.1038/s41598-020-73073-5	Anopheles	1	YES	YES	NO
2020	Kenya	Tchouassi, DP; Torto, B; Sang, R; Riginos, C; Ezenwa, VO	Large herbivore loss has complex effects on mosquito ecology and vector-borne disease risk	http://dx.doi.org/10.1111/tbed.13918	Aedes; Culex	2	YES	YES	NO
2020	Kenya	Herren, JK; Mbaisi, L; Mararo, E; Makhulu, EE; Mobegi, VA; Butungi, H; Mancini, MV; Oundo, JW; Teal, ET; Pinaud, SN; Lawniczak, MKN; Jabara, J; Nattoh, G; Sinkins, SP	A microsporidian impairs Plasmodium falciparum transmission in Anopheles arabiensis mosquitoes	http://dx.doi.org/10.1038/s41467-020-16121-y	Anopheles	1	YES	YES	NO
2020	Kenya	Mutero, CM; Okoyo, C; Girma, M; Mwangangi, J; Kibe, L; Ng'ang'a, P; Kussa, D; Diiro, G; Affognon, H; Mbogo, CM	Evaluating the impact of larviciding with Bti and community education and mobilization as supplementary integrated vector management interventions for malaria control in Kenya and Ethiopia	http://dx.doi.org/10.1186/s12936-020-03464-6	Anopheles	1	YES	YES	NO
2020	Kenya	Degefa, T; Yewhalaw, D; Zhou, G; Atieli, H; Githeko, AK; Yan, G	Evaluation of human-baited double net trap and human-odour-baited CDC light trap for outdoor host-seeking malaria vector surveillance in Kenya and Ethiopia	http://dx.doi.org/10.1186/s12936-020-03244-2	Anopheles	1	YES	YES	NO
2020	Kenya	Machani, MG; Ochomo, E; Amimo, F; Kosgei, J; Munga, S; Zhou, G; Githeko, AK; Yan, GY; Afrane, YA	Resting behaviour of malaria vectors in highland and lowland sites of western Kenya: Implication on malaria vector control measures	http://dx.doi.org/10.1371/journal.pone.0224718	Anopheles	1	YES	YES	NO
2020	Kenya	Machani, MG; Ochomo, E; Zhong, DB; Zhou, GF; Wang, XM; Githeko, AK; Yan, GY; Afrane, YA	Phenotypic, genotypic and biochemical changes during pyrethroid resistance selection in Anopheles gambiae mosquitoes	http://dx.doi.org/10.1038/s41598-020-75865-1	Anopheles	1	YES	YES	NO
2020	Kenya	Rose, NH; Sylla, M; Badolo, A; Lutomiah, J; Ayala, D; Aribodor, OB; Ibe, N; Akorli, J; Otoo, S; Mutebi, JP; Kriete, AL; Ewing, EG; Sang, R; Gloria-Soria, A; Powell, JR; Baker, RE; White, BJ; Crawford, JE; McBride, CS	Climate and Urbanization Drive Mosquito Preference for Humans	http://dx.doi.org/10.1016/j.cub.2020.06.092	Aedes	1	YES	YES	NO
2020	Kenya	Sangoro, OP; Gavana, T; Finda, M; Mponzi, W; Hape, E; Limwagu, A; Govella, NJ; Chaki, P; Okumu, FO	Evaluation of personal protection afforded by repellent-treated sandals against mosquito bites in south-eastern Tanzania	http://dx.doi.org/10.1186/s12936-020-03215-7	Anopheles	1	YES	YES	NO
2020	Kenya	Futami, K; Iwashita, H; Higa, Y; Lutiali, PA; Sonye, GO; Mwatele, C; Njenga, SM; Minakawa, N	Geographical Distribution of Aedes aegypti aegypti and Aedes aegypti formosus (Diptera: Culicidae) in Kenya and Environmental Factors Related to Their Relative Abundance	http://dx.doi.org/10.1093/jme/tjz233	Aedes	1	YES	YES	NO
2020	Kenya	Minakawa, N; Kongere, JO; Sonye, GO; Lutiali, PA; Awuor, B; Kawada, H; Isozumi, R; Futami, K	A preliminary study on designing a cluster randomized control trial of two new mosquito nets to prevent malaria parasite infection	http://dx.doi.org/10.1186/s41182-020-00276-x	Anopheles	1	YES	YES	NO
2020	Kenya	Abong'o, B; Gimnig, JE; Torr, SJ; Longman, B; Omoke, D; Muchoki, M; ter Kuile, F; Ochomo, E; Munga, S; Samuels, AM; Njagi, K; Maas, J; Perry, RT; Fornadel, C; Donnelly, MJ; Oxborough, RM	Impact of indoor residual spraying with pirimiphos-methyl (Actellic 300CS) on entomological indicators of transmission and malaria case burden in Migori County, western Kenya	http://dx.doi.org/10.1038/s41598-020-61350-2	Anopheles	1	YES	YES	NO
2020	Kenya	Hemming-Schroeder, E; Zhong, DB; Machani, M; Nguyen, H; Thong, S; Kahindi, S; Mbogo, C; Atieli, H; Githeko, A; Lehmann, T; Kazura, JW; Yan, GY	Ecological drivers of genetic connectivity for African malaria vectors Anopheles gambiae and An. arabiensis	http://dx.doi.org/10.1038/s41598-020-76248-2	Anopheles	1	YES	YES	NO
2020	Kenya	Traore, MM; Junnila, A; Traore, SF; Doumbia, S; Revay, EE; Kravchenko, VD; Schlein, Y; Arheart, KL; Gergely, P; Xue, RD; Hausmann, A; Beck, R; Prozorov, A; Diarra, RA; Kone, AS; Majambere, S; Bradley, J; Vontas, J; Beier, JC; Müller, GC	Large-scale field trial of attractive toxic sugar baits (ATSB) for the control of malaria vector mosquitoes in Mali, West Africa	http://dx.doi.org/10.1186/s12936-020-3132-0	Anopheles	1	YES	YES	NO
2020	Kenya	Clarkson, CS; Miles, A; Harding, NJ; Lucas, ER; Battey, CJ; Amaya-Romero, JE; Kern, AD; Fontaine, MC; Donnelly, MJ; Lawniczak, MKN; Kwiatkowski, DP; Donnelly, MJ; Ayala, D; Besansky, NJ; Burt, A; Caputo, B; della Torre, A; Fontaine, MC; Godfray, HCJ; Hahn, MW; Kern, AD; Kwiatkowski, DP; Lawniczak, MKN; Midega, J; O'Loughlin, S; Pinto, J; Riehle, MM; Sharakhov, I; Schrider, DR; Vernick, KD; Weetma…	Genome variation and population structure among 1142 mosquitoes of the African malaria vector species Anopheles gambiae and Anopheles coluzzii	http://dx.doi.org/10.1101/gr.262790.120	Anopheles	1	YES	YES	NO
2020	Kenya	Sandeu, MM; Mulamba, C; Weedall, GD; Wondji, CS	A differential expression of pyrethroid resistance genes in the malaria vector Anopheles funestus across Uganda is associated with patterns of gene flow	http://dx.doi.org/10.1371/journal.pone.0240743	Anopheles	1	YES	YES	NO
2020	Kenya	Zhong D, Hemming-Schroeder E, Wang X, Kibret S, Zhou G, Atieli H, Lee MC, Afrane YA, Githeko AK, Yan G.	Extensive new Anopheles cryptic species involved in human malaria transmission in western Kenya	https://www.nature.com/articles/s41598-020-73073-5	Anopheles	1	YES	YES	NO
2020	Kenya	Githinji EK, Irungu LW, Ndegwa PN, Machani MG, Amito RO, Kemei BJ, Murima PN, Ombui GM, Wanjoya AK, Mbogo CM, Mathenge EM.	Species Composition, Phenotypic and Genotypic Resistance Levels in Major Malaria Vectors in Teso North and Teso South Subcounties in Busia County, Western Kenya	https://pmc.ncbi.nlm.nih.gov/articles/PMC7204121/#sec2	Anopheles	1	YES	YES	NO
2020	Kenya	Githinji EK, Irungu LW, Ndegwa PN, Machani MG, Amito RO, Kemei BJ, Murima PN, Ombui GM, Wanjoya AK, Mbogo CM, Mathenge EM.	Impact of Insecticide Resistance on P. falciparum Vectors' Biting, Feeding, and Resting Behaviour in Selected Clusters in Teso North and South Subcounties in Busia County, Western Kenya	https://pmc.ncbi.nlm.nih.gov/articles/PMC7168709/	Anopheles	1	YES	YES	NO
2020	Kenya	Bokore GE, Ouma P, Onyango PO, Bukhari T, Fillinger U.	A cross-sectional observational study investigating the association between sedges (swamp grasses, Cyperaceae) and the prevalence of immature malaria vectors in aquatic habitats along the shore of Lake Victoria, western Kenya	https://pmc.ncbi.nlm.nih.gov/articles/PMC7551511/	Anopheles	1	YES	YES	NO
2020	Kenya	Ngugi HN, Nyathi S, Krystosik A, Ndenga B, Mbakaya JO, Aswani P, Musunzaji PS, Irungu LW, Bisanzio D, Kitron U, Desiree LaBeaud A, Mutuku F.	Risk factors for Aedes aegypti household pupal persistence in longitudinal entomological household surveys in urban and rural Kenya	https://parasitesandvectors.biomedcentral.com/articles/10.1186/s13071-020-04378-7	Aedes	1	YES	YES	NO
2020	Kenya	Zhou G, Lee MC, Atieli HE, Githure JI, Githeko AK, Kazura JW, Yan G.	Adaptive interventions for optimizing malaria control: an implementation study protocol for a block-cluster randomized, sequential multiple assignment trial		Anopheles	1	YES	YES	NO
2020	Madagascar	Goupeyou-Youmsi, Jessy; Rakotondranaivo, Tsiriniaina; Puchot, Nicolas; Peterson, Ingrid; Girod, Romain; Vigan-Womas, Ines; Paul, Richard; Ndiath, Mamadou Ousmane; Bourgouin, Catherine	Differential contribution of Anopheles coustani and Anopheles arabiensis to the transmission of Plasmodium falciparum and Plasmodium vivaxin two neighbouring villages of Madagascar	http://dx.doi.org/10.1186/s13071-020-04282-0	Anopheles	1	YES	NO	NO
2020	Madagascar	Andrianjafy, Tovo Mbolatiana; Ramanandraibe, Voahangy Vestalys; Andrianarijaona, Elodie Toavina; Ramarosandratana, Niry Hasinandrianina; Ravaomanarivo, Lala Harivelo; Mavingui, Patrick; Lemaire, Marc	Field assessment of 4-hydroxycoumarin as an attractant for anthropophilic Anopheles spp. vectors of malaria in Madagascar	http://dx.doi.org/10.1038/s41598-020-59822-6	Anopheles; Culex	2	YES	NO	NO
2020	Madagascar	Arisco, Nicholas J.; Rice, Benjamin L.; Tantely, Luciano M.; Girod, Romain; Emile, Gauthier N.; Randriamady, Hervet J.; Castro, Marcia C.; Golden, Christopher D.	Variation inAnophelesdistribution and predictors of malaria infection risk across regions of Madagascar	http://dx.doi.org/10.1186/s12936-020-03423-1	Anopheles	1	YES	NO	NO
2020	Madagascar	Soghigian, John; Gloria-Soria, Andrea; Robert, Vincent; Le Goff, Gilbert; Failloux, Anna-Bella; Powell, Jeffrey R.	Genetic evidence for the origin ofAedes aegypti, the yellow fever mosquito, in the southwestern Indian Ocean	http://dx.doi.org/10.1111/mec.15590	Aedes	1	YES	NO	NO
2020	Madagascar	Tantely ML, Randrianambinintsoa FJ, Rakotonirina A, Woog F, Boyer S, Girod R.	Discrimination of Uranotaenia species (Diptera: Culicidae) from Madagascar based on morphology and wing morphometric traits	10.11646/zootaxa.4801.1.9	Uranotaenia	1	YES	NO	NO
2020	Malawi	Gowelo, Steven; Chirombo, James; Koenraadt, Constantianus J. M.; Mzilahowa, Themba; van den Berg, Henk; Takken, Willem; McCann, Robert S.	Characterisation of anopheline larval habitats in southern Malawi	http://dx.doi.org/10.1016/j.actatropica.2020.105558	Anopheles; Culex	2	YES	NO	NO
2020	Malawi	Gowelo, Steven; McCann, Robert S.; Koenraadt, Constantianus J. M.; Takken, Willem; van den Berg, Henk; Manda-Taylor, Lucinda	Community factors affecting participation in larval source management for malaria control in Chikwawa District, Southern Malawi	http://dx.doi.org/10.1186/s12936-020-03268-8	Anopheles	1	YES	NO	NO
2020	Malawi	Kawada, Hitoshi; Nakazawa, Shusuke; Shimabukuro, Kozue; Ohashi, Kazunori; Kambewa, Eggrey Aisha; Pemba, Dylo Foster	Effect of Metofluthrin-Impregnated Spatial Repellent Devices Combined with New Long-Lasting Insecticidal Nets (Olyset® Plus) on Pyrethroid-Resistant Malaria Vectors and Malaria Prevalence: Field Trial in South-Eastern Malawi	http://dx.doi.org/10.7883/yoken.JJID.2019.311	Anopheles	1	YES	NO	NO
2020	Malawi	Kaddumukasa, Martha A.; Wright, Jane; Muleba, Mbanga; Stevenson, Jenny C.; Norris, Douglas E.; Coetzee, Maureen	Genetic differentiation and population structure of Anopheles funestus from Uganda and the southern African countries of Malawi, Mozambique, Zambia and Zimbabwe	http://dx.doi.org/10.1186/s13071-020-3962-1	Anopheles	1	YES	NO	NO
2020	Malawi	Maekawa Y, Pemba D, Kumala J, Gowelo S, Higa Y, Futami K, Sawabe K, Tsuda Y.	DNA barcoding of mosquitoes collected through a nationwide survey in 2011 and 2012 in Malawi, Southeast Africa	10.1016/j.actatropica.2020.105742	Aedes; Anopheles; Culex; Coquillettidia; Lutzia; Eretmapodites; Orthopodomyia	7	YES	NO	NO
2020	Malawi	Mategula D, Ndeketa L, Gichuki J, Zimba B, Ching'ani W, Chipeta MG.	Effect of bed net colour and shape preferences on bed net usage: a secondary data analysis of the 2017 Malawi Malaria Indicator Survey	10.1186/s12936-020-03499-9	Anopheles	1	YES	NO	NO
2020	Mali	Traore, Mohamad M.; Junnila, Amy; Traore, Sekou F.; Doumbia, Seydou; Revay, Edita E.; Kravchenko, Vasiliy D.; Schlein, Yosef; Arheart, Kristopher L.; Gergely, Petranyi; Xue, Rui-De; Hausmann, Axel; Beck, Robert; Prozorov, Alex; Diarra, Rabiatou A.; Kone, Aboubakr S.; Majambere, Silas; Bradley, John; Vontas, John; Beier, John C.; Muller, Gunter C.	Large-scale field trial of attractive toxic sugar baits (ATSB) for the control of malaria vector mosquitoes in Mali, West Africa	http://dx.doi.org/10.1186/s12936-020-3132-0	Anopheles	1	YES	NO	NO
2020	Mali	Keita, Moussa; Kane, Fousseyni; Thiero, Oumar; Traore, Boisse; Zeukeng, Francis; Sodio, Ambiele Bernard; Traore, Sekou Fantamady; Djouaka, Rousseau; Doumbia, Seydou; Sogoba, Nafomon	Acetylcholinesterase (ace-1R) target site mutation G119S and resistance to carbamates in Anopheles gambiae (sensu lato) populations from Mali	http://dx.doi.org/10.1186/s13071-020-04150-x	Anopheles	1	YES	NO	NO
2020	Mali	Bogale, Haikel N.; Cannon, Matthew, V; Keita, Kalil; Camara, Denka; Barry, Yaya; Keita, Moussa; Coulibaly, Drissa; Kone, Abdoulaye K.; Doumbo, Ogobara K.; Thera, Mahamadou A.; Plowe, Christopher, V; Travassos, Mark; Irish, Seth; Serre, David	Relative contributions of various endogenous and exogenous factors to the mosquito microbiota	http://dx.doi.org/10.1186/s13071-020-04491-7	Anopheles	1	YES	NO	NO
2020	Mali	Tandina, Fatalmoudou; Niare, Sirama; Almeras, Lionel; Davoust, Bernard; Doumbo, Ogobara K.; Raoult, Didier; Parola, Philippe; Laroche, Maureen	Identification of mixed and successive blood meals of mosquitoes using MALDI-TOF MS protein profiling	http://dx.doi.org/10.1017/S003118201900163X	Anopheles; Aedes	2	YES	NO	NO
2020	Mali	Faiman, Roy; Yaro, Alpha S.; Diallo, Moussa; Dao, Adama; Djibril, Samake; Sanogo, Zana L.; Sullivan, Margery; Krishna, Asha; Krajacich, Benjamin J.; Lehmann, Tovi	Quantifying flight aptitude variation in wild Anopheles gambiae in order to identify long-distance migrants	http://dx.doi.org/10.1186/s12936-020-03333-2	Anopheles	1	YES	NO	NO
2020	Mali	Florio, Jenna; Veru, Laura M.; Dao, Adama; Yaro, Alpha S.; Diallo, Moussa; Sanogo, Zana L.; Samake, Djibril; Huestis, Diana L.; Yossi, Ousman; Talamas, Elijah; Chamorro, M. Lourdes; Frank, J. Howard; Biondi, Maurizio; Morkel, Carsten; Bartlett, Charles; Linton, Yvonne-Marie; Strobach, Ehud; Chapman, Jason W.; Reynolds, Don R.; Faiman, Roy; Krajacich, Benjamin J.; Smith, Corey S.; Lehmann, Tovi	Diversity, dynamics, direction, and magnitude of high-altitude migrating insects in the Sahel	http://dx.doi.org/10.1038/s41598-020-77196-7	Anopheles	1	YES	NO	NO
2020	Mali	Keïta M, Kané F, Thiero O, Traoré B, Zeukeng F, Sodio AB, Traoré SF, Djouaka R, Doumbia S, Sogoba N.	Acetylcholinesterase (ace-1(R)) target site mutation G119S and resistance to carbamates in Anopheles gambiae (sensu lato) populations from Mali	10.1186/s13071-020-04150-x	Anopheles	1	YES	NO	NO
2020	Mozambique	Kaddumukasa, Martha A.; Wright, Jane; Muleba, Mbanga; Stevenson, Jenny C.; Norris, Douglas E.; Coetzee, Maureen	Genetic differentiation and population structure of Anopheles funestus from Uganda and the southern African countries of Malawi, Mozambique, Zambia and Zimbabwe	http://dx.doi.org/10.1186/s13071-020-3962-1	Anopheles	1	YES	NO	NO
2020	Nigeria	Fagbohun, Ifeoluwa Kayode; Idowu, Emmanuel Taiwo; Awolola, Taiwo Samson; Otubanjo, Olubunmi Adetoro	Seasonal abundance and larval habitats characterization of mosquito species in Lagos State, Nigeria	http://dx.doi.org/10.1016/j.sciaf.2020.e00656	Aedes; Anopheles; Culex	3	YES	NO	NO
2020	Nigeria	Oduwole, O. A.; Oringanje, C. M.; Oduola, A. O.; Nwachuku, N. S.; Meremikwu, M. M.; Alaribe, A. A. A.	Species Composition of Anopheles (Diptera: Culicidae) in Selected Forested Tourist Areas of Nigeria Endemic for Malaria	http://dx.doi.org/10.1093/jme/tjaa110	Anopheles	1	YES	NO	NO
2020	Nigeria	Ononamadu, Chimaobi J.; Datit, John T.; Imam, Abdullahi A.	Insecticide Resistance Profile of Anopheles gambiae Mosquitoes: A Study of a Residential and Industrial Breeding Sites in Kano Metropolis, Nigeria	http://dx.doi.org/10.1177/1178630219897272	Anopheles	1	YES	NO	NO
2020	Nigeria	Chukwuekezie, Okechukwu; Nwosu, Emmanuel; Nwangwu, Udoka; Dogunro, Festus; Onwude, Cosmas; Agashi, Nneka; Ezihe, Ebuka; Anioke, Clementina; Anokwu, Stephen; Eloy, Emelda; Attah, Peter; Orizu, Francis; Ewo, Sylvester; Okoronkwo, Angela; Joseph, Anumba; Ikeakor, Ijeoma; Haruna, Sylvester; Gnanguenon, Virgile	Resistance status of Anopheles gambiae (s.l.) to four commonly used insecticides for malaria vector control in South-East Nigeria	http://dx.doi.org/10.1186/s13071-020-04027-z	Anopheles	1	YES	NO	NO
2020	Nigeria	Fagbohun, Ifeoluwa Kayode; Idowu, Emmanuel Taiwo; Olakiigbe, Abiodun Kanmi; Oyeniyi, Amos Tolulope; Otubanjo, Olubunmi Adetoro; Awolola, Taiwo Samson	Metabolic resistance mechanism inAedes aegyptifrom Lagos State, Nigeria	http://dx.doi.org/10.1186/s41936-020-00194-8	Aedes	1	YES	NO	NO
2020	Nigeria	Fagbohun, Ifeoluwa Kayode; Idowu, Emmanuel Taiwo; Otubanjo, Olubunmi Adetoro; Awolola, Taiwo Samson	First report of AChE1 (G119S) mutation and multiple resistance mechanisms in Anopheles gambiae s.s. in Nigeria	http://dx.doi.org/10.1038/s41598-020-64412-7	Anopheles	1	YES	NO	NO
2020	Nigeria	Entonu, Moses Edache; Muhammad, Aliyu; Ndams, Iliya S.	Evaluation of Actin-1 Expression in Wild Caught Wuchereria bancrofti-Infected Mosquito Vectors	http://dx.doi.org/10.1155/2020/7912042	Anopheles; Culex	2	YES	NO	NO
2020	Nigeria	Wahedi, J. A.; Ande, A. T.; Oduola, A. O.; Obembe, A.; Tola, M.; Oyeniyi, T. A.; Awolola, T. S.	Dynamics of malaria vector indices in two vegetation zones within North Eastern Adamawa State, Nigeria	https://msptm.org/files/Vol37No3/637-649-Wahedi-JA.pdf	Anopheles	1	YES	NO	NO
2020	Nigeria	Nditanchou, Rogers; Dixon, Ruth; Pam, Dung; Isiyaku, Sunday; Nwosu, Christian; Sanda, Safiya; Schmidt, Elena; Koudou, Benjamin; Molyneux, David	Testing a method of sampling for entomological determination of transmission of Wuchereria bancrofti to inform lymphatic filariasis treatment strategy in urban settings	http://dx.doi.org/10.1186/s13071-020-3905-x	Anopheles; Culex	2	YES	NO	NO
2020	Nigeria	Oyeniyi, A. Tolulope; Adeogun, A. Olufemi; Idowu, E. Taiwo; Oboh, Bola; Olakiigbe, Abiodun; Adesalu, Oluwakemi; Jimoh, Tawakalitu; Awolola, T. Samson	First report of N1575Y mutation in pyrethroid resistant Anopheles gambiae s.l. in Nigeria	http://dx.doi.org/10.1016/j.sciaf.2020.e00645	Anopheles	1	YES	NO	NO
2020	Nigeria	Ileke, Kayode David; Adu, Babasola Williams; Olabimi, Isaac Omotayo	Bioefficacy of two indigenous Nigerian botanicals on the developmental stages of malaria vector,Anopheles gambiaeGiles [Diptera: Culicidae]	http://dx.doi.org/10.1007/s42690-020-00281-x	Anopheles	1	YES	NO	NO
2020	Nigeria	Nwachukwu WE, Yusuff H, Nwangwu U, Okon A, Ogunniyi A, Imuetinyan-Clement J, Besong M, Ayo-Ajayi P, Nikau J, Baba A, Dogunro F, Akintunde B, Oguntoye M, Kamaldeen K, Fakayode O, Oyebanji O, Emelife O, Oteri J, Aruna O, Ilori E, Ojo O, Mba N, Nguku P, Ihekweazu C.	The response to re-emergence of yellow fever in Nigeria, 2017	10.1016/j.ijid.2019.12.034	Aedes	1	YES	NO	NO
2020	Nigeria	Atadiose EO, Kabir J, Adamu SG, Umoh JU.	Serosurvey of West Nile virus in horses and detection of West Nile virus antigen in mosquitoes in Kaduna State, Nigeria	10.1294/jes.31.61	Culex	1	YES	NO	NO
2020	Nigeria	Shepard DS, Odumah JU, Awolola ST.	Cost-Effectiveness of PBO versus Conventional Long-Lasting Insecticidal Bed Nets in Preventing Symptomatic Malaria in Nigeria: Results of a Pragmatic Randomized Trial	10.4269/ajtmh.20-0956	Anopheles	1	YES	NO	NO
2020	Nigeria	Ibrahim SS, Mukhtar MM, Irving H, Riveron JM, Fadel AN, Tchapga W, Hearn J, Muhammad A, Sarkinfada F, Wondji CS.	Exploring the Mechanisms of Multiple Insecticide Resistance in a Highly Plasmodium-Infected Malaria Vector Anopheles funestus Sensu Stricto from Sahel of Northern Nigeria	10.3390/genes11040454	Anopheles	1	YES	NO	NO
2020	Senegal	Diagne, Moussa M.; Gaye, Alioune; Ndione, Marie Henriette Dior; Faye, Martin; Fall, Gamou; Dieng, Idrissa; Widen, Steven G.; Wood, Thomas G.; Popov, Vsevolod; Guzman, Hilda; Ba, Yamar; Weaver, Scott C.; Diallo, Mawlouth; Tesh, Robert; Faye, Ousmane; Vasilakis, Nikos; Sall, Amadou A.	Dianke virus: A new mesonivirus species isolated from mosquitoes in Eastern Senegal	http://dx.doi.org/10.1016/j.virusres.2019.197802	Aedes; Anopheles; Culex; Mansonia; Uranotaenia	5	YES	NO	NO
2020	Senegal	Diallo, Diawo; Fall, Gamou; Diagne, Cheikh Tidiane; Gaye, Alioune; Ba, Yamar; Dia, Ibrahima; Faye, Ousmane; Diallo, Mawlouth	Concurrent amplification of Zika, chikungunya, and yellow fever virus in a sylvatic focus of arboviruses in Southeastern Senegal, 2015	http://dx.doi.org/10.1186/s12866-020-01866-9	Aedes; Anopheles	2	YES	NO	NO
2020	Senegal	Diouf, El Hadji; Niang, El Hadji Amadou; Samb, Badara; Diagne, Cheikh Tidiane; Diouf, Mbaye; Konate, Abdoulaye; Dia, Ibrahima; Faye, Ousmane; Konate, Lassana	Multiple insecticide resistance target sites in adult field strains of An.gambiae (s.l.) from southeastern Senegal	http://dx.doi.org/10.1186/s13071-020-04437-z	Anopheles	1	YES	NO	NO
2020	Senegal	Diallo, Diawo; Diallo, Mawlouth	Resting behavior of Aedes aegypti in southeastern Senegal	http://dx.doi.org/10.1186/s13071-020-04223-x	Aedes; Anopheles; Culex; Mansonia; Mimomyia; Uranotaenia	6	YES	NO	NO
2020	Senegal	Diouf, Babacar; Gaye, Alioune; Diagne, Cheikh Tidiane; Diallo, Mawlouth; Diallo, Diawo	Zika virus in southeastern Senegal: survival of the vectors and the virus during the dry season	http://dx.doi.org/10.1186/s12879-020-05093-5	Aedes	1	YES	NO	NO
2020	Senegal	Sow, Abdourahmane; Nikolay, Birgit; Faye, Oumar; Cauchemez, Simon; Cano, Jorge; Diallo, Mawlouth; Faye, Ousmane; Sadio, Bakary; Ndiaye, Oumar; Weaver, Scott C.; Dia, Anta T.; Sall, Amadou Alpha; Malvy, Denis	Changes in the Transmission Dynamic of Chikungunya Virus in Southeastern Senegal	http://dx.doi.org/10.3390/v12020196	Aedes	1	YES	NO	NO
2020	Senegal	Gueye, Oumou K.; Tchouakui, Magellan; Dia, Abdoulaye K.; Faye, Mouhamed B.; Ahmed, Amblat A.; Wondji, Murielle J.; Nguiffo, Daniel N.; Mugenzi, Leon M. J.; Tripet, Frederic; Konate, Lassana; Diabate, Abdoulaye; Dia, Ibrahima; Gaye, Oumar; Faye, Ousmane; Niang, El Hadji A.; Wondji, Charles S.	Insecticide Resistance Profiling of Anopheles coluzzii and Anopheles gambiae Populations in the Southern Senegal: Role of Target Sites and Metabolic Resistance Mechanisms	http://dx.doi.org/10.3390/genes11121403	Anopheles	1	YES	NO	NO
2020	Senegal	Ndiaye, Assane; Niang, El Hadji Amadou; Diene, Aminata Niang; Nourdine, Mohamed Abderemane; Sarr, Pape Cheikh; Konate, Lassana; Faye, Ousmane; Gaye, Oumar; Sy, Ousmane	Mapping the breeding sites of Anopheles gambiae s. l. in areas of residual malaria transmission in central western Senegal	http://dx.doi.org/10.1371/journal.pone.0236607	Anopheles	1	YES	NO	NO
2020	Senegal	Rose, Noah H.; Sylla, Massamba; Badolo, Athanase; Lutomiah, Joel; Ayala, Diego; Aribodor, Ogechukwu B.; Ibe, Nnenna; Akorli, Jewelna; Otoo, Sampson; Mutebi, John-Paul; Kriete, Alexis L.; Ewing, Eliza G.; Sang, Rosemary; Gloria-Soria, Andrea; Powell, Jeffrey R.; Baker, Rachel E.; White, Bradley J.; Crawford, Jacob E.; McBride, Carolyn S.	Climate and Urbanization Drive Mosquito Preference for Humans	http://dx.doi.org/10.1016/j.cub.2020.06.092	Aedes	1	YES	NO	NO
2020	Senegal	Aubry, Fabien; Dabo, Stephanie; Manet, Caroline; Rose, Noah H.; Miot, Elliott F.; Martynow, Daria; Baidaliuk, Artem; Merkling, Sarah H.; Dickson, Laura B.; Crist, Anna B.; Anyango, Victor O.; Romero-Vivas, Claudia M.; Vega-Rua, Anubis; Dusfour, Isabelle; Jiolle, Davy; Paupy, Christophe; Mayanja, Martin N.; Lutwama, Julius J.; Kohl, Alain; Duong, Veasna; Ponlawat, Alongkot; Sylla, Massamba; Akorli…	Enhanced Zika virus susceptibility of globally invasive Aedes aegypti populations	http://dx.doi.org/10.1126/science.abd3663	Aedes	1	YES	NO	NO
2020	Senegal	Diouf B, Dia I, Sene NM, Ndiaye EH, Diallo M, Diallo D.	Morphology and taxonomic status of Aedes aegypti populations across Senegal	10.1371/journal.pone.0242576	Aedes	1	YES	NO	NO
2020	Sudan	Mohamed, RAE; Abdelgadir, DM; Bashab, HM; Al-Shuraym, LA; Aleanizy, FS; Alqahtani, FY; Al-Keridis, LA; Mohamed, N	First record of West Nile Virus detection inside wild mosquitoes in Khartoum capital of Sudan using PCR	http://dx.doi.org/10.1016/j.sjbs.2020.08.047	Culex	1	YES	YES	NO
2020	Sudan	Elnour, MAB; Moustafa, MAM; Khogali, R; Azrag, RS; Alanazi, AD; Kheir, A; Nakao, R; de Meeûs, T; Salim, B	Distinct haplotypes and free movement of Aedes aegypti in Port Sudan, Sudan	http://dx.doi.org/10.1111/jen.12816	Aedes	1	YES	YES	NO
2020	Sudan	Elaagip, A; Alsedig, K; Altahir, O; Ageep, T; Ahmed, A; Siam, HA; Samy, AM; Mohamed, W; Khalid, F; Gumaa, S; Mboera, L; Sindato, C; Elton, L; Zumla, A; Haider, N; Kock, R; Hamid, MMA	Seroprevalence and associated risk factors of Dengue fever in Kassala state, eastern Sudan	http://dx.doi.org/10.1371/journal.pntd.0008918	Aedes	1	YES	YES	NO
2020	Sudan	Munawar, K; Saleh, A; Afzal, M; Qasim, M; Khan, KA; Zafar, MI; Khater, EI	Molecular characterization and phylogenetic analysis of anopheline (Anophelinae: Culicidae) mosquitoes of the Oriental and Afrotropical Zoogeographic zones in Saudi Arabia	http://dx.doi.org/10.1016/j.actatropica.2020.105494	Anopheles	1	YES	YES	NO
2020	South Africa	Johnson, Todd; Braack, Leo; Guarido, Milehna; Venter, Marietjie; Almeida, Antonio Paulo Gouveia	Mosquito community composition and abundance at contrasting sites in northern South Africa, 2014-2017	http://dx.doi.org/10.1111/jvec.12378	Aedes; Anopheles; Aedeomyia; Culex; Coquillettidia; Culiseta; Mansonia; Mimomyia; Ficalbia; Uranotaenia	10	YES	NO	NO
2020	South Africa	Taioe, Moeti O.; Mnisi, Mafanela C.; Chaisi, Mamohale; Mwale, Monica; Mabunda, Ndzalama; Phetla, Veronica; Thekisoe, Oriel M. M.	Mosquito identification and haemosporidian parasites detection in the enclosure of the African penguins (Spheniscus demersus) at the SANBI zoological garden	http://dx.doi.org/10.1016/j.ijppaw.2020.08.004	Culex	1	YES	NO	NO
2020	South Africa	Buxton, Mmabaledi; Nyamukondiwa, Casper; Dalu, Tatenda; Cuthbert, Ross N.; Wasserman, Ryan J.	Implications of increasing temperature stress for predatory biocontrol of vector mosquitoes	http://dx.doi.org/10.1186/s13071-020-04479-3	Aedes; Anopheles; Culex	3	YES	NO	NO
2020	South Africa	Schrama, Maarten; Hunting, Ellard R.; Beechler, Brianna R.; Guarido, Milehna M.; Govender, Danny; Nijland, Wiebe; van 't Zelfde, Maarten; Venter, Marietjie; van Bodegom, Peter M.; Gorsich, Erin E.	Human practices promote presence and abundance of disease-transmitting mosquito species	http://dx.doi.org/10.1038/s41598-020-69858-3	Aedes; Anopheles; Culex	3	YES	NO	NO
2020	South Africa	Small, Scott T.; Labbe, Frederic; Lobo, Neil F.; Koekemoer, Lizette L.; Sikaala, Chadwick H.; Neafsey, Daniel E.; Hahn, Matthew W.; Fontaine, Michael C.; Besansky, Nora J.	Radiation with reticulation marks the origin of a major malaria vector	http://dx.doi.org/10.1073/pnas.2018142117	Anopheles	1	YES	NO	NO
2020	South Africa	Kamber, T.; Koekemoer, L. L.; Mathis, A.	Loop-mediated isothermal amplification (LAMP) assays for Anopheles funestus group and Anopheles gambiae complex species	http://dx.doi.org/10.1111/mve.12437	Anopheles	1	YES	NO	NO
2020	South Africa	Dahan-Moss, Yael; Hendershot, Allison; Dhoogra, Minishca; Julius, Henry; Zawada, Jacek; Kaiser, Maria; Lobo, Neil F.; Brooke, Basil D.; Koekemoer, Lizette L.	Member species of the Anopheles gambiae complex can be misidentified as Anopheles leesoni	http://dx.doi.org/10.1186/s12936-020-03168-x	Anopheles	1	YES	NO	NO
2020	South Africa	Braack L, Bornman R, Kruger T, Dahan-Moss Y, Gilbert A, Kaiser M, Oliver SV, Cornel AJ, Lee Y, Norris DE, Coetzee M, Brooke B, Jager C.	Malaria Vectors and Vector Surveillance in Limpopo Province (South Africa): 1927 to 2018	10.3390/ijerph17114125	Anopheles	1	YES	NO	NO
2020	South Africa	Ribeiro Cruz AC, Pinto Nunes Neto J, Patroca da Silva S, Vieira Pinto da Silva E, Juscely Galvão Pereira G, Maia Santos M, Antônio de Oliveira Monteiro H, Barreto Dos Santos F, José de Paula Souza E Guimarães R, Fortes Aragão C, Carício Martins L.	Chikungunya virus Detection in Aedes aegypti and Culex quinquefasciatus during an Outbreak in the Amazon Region	10.3390/v12080853	Aedes; Culex	2	YES	NO	NO
2020	South Africa	Weedall GD, Riveron JM, Hearn J, Irving H, Kamdem C, Fouet C, White BJ, Wondji CS.	An Africa-wide genomic evolution of insecticide resistance in the malaria vector Anopheles funestus involves selective sweeps, copy number variations, gene conversion and transposons	10.1371/journal.pgen.1008822	Anopheles	1	YES	NO	NO
2020	Tanzania	Mathania, MM; Munisi, DZ; Silayo, RS	Spatial and temporal distribution of Anopheles mosquito's larvae and its determinants in two urban sites in Tanzania with different malaria transmission levels	http://dx.doi.org/10.1016/j.parepi.2020.e00179	Anopheles	1	YES	YES	NO
2020	Tanzania	Kweka, EJ; Mazigo, HD; Lyaruu, LJ; Mausa, EA; Venter, N; Mahande, AM; Coetzee, M	Anopheline Mosquito Species Composition, Kdr Mutation Frequency, and Parasite Infectivity Status in Northern Tanzania	http://dx.doi.org/10.1093/jme/tjz245	Anopheles	1	YES	YES	NO
2020	Tanzania	Nambunga, IH; Ngowo, HS; Mapua, SA; Hape, EE; Msugupakulya, BJ; Msaky, DS; Mhumbira, NT; Mchwembo, KR; Tamayamali, GZ; Mlembe, SV; Njalambaha, RM; Lwetoijera, DW; Finda, MF; Govella, NJ; Matoke-Muhia, D; Kaindoa, EW; Okumu, FO	Aquatic habitats of the malaria vector Anopheles funestus in rural south-eastern Tanzania	http://dx.doi.org/10.1186/s12936-020-03295-5	Anopheles	1	YES	YES	NO
2020	Tanzania	Mlacha, YP; Chaki, PP; Muhili, A; Massue, DJ; Tanner, M; Majambere, S; Killen, GF; Govella, NJ	Reduced human-biting preferences of the African malaria vectors Anopheles arabiensis and Anopheles gambiae in an urban context: controlled, competitive host-preference experiments in Tanzania	http://dx.doi.org/10.1186/s12936-020-03495-z	Anopheles; Culex; Mansonia; Coquillettidia	4	YES	YES	NO
2020	Tanzania	Kahamba, NF; Limwagu, AJ; Mapua, SA; Msugupakulya, BJ; Msaky, DS; Kaindoa, EW; Ngowo, HS; Okumu, FO	Habitat characteristics and insecticide susceptibility of Aedes aegypti in the Ifakara area, south-eastern Tanzania	http://dx.doi.org/10.1186/s13071-020-3920-y	Aedes; Culex	2	YES	YES	NO
2020	Tanzania	Rubin, NB; Mboera, LEG; Lesser, A; Miranda, ML; Kramer, R	Process Evaluation of a Community-Based Microbial Larviciding Intervention for Malaria Control in Rural Tanzania	http://dx.doi.org/10.3390/ijerph17197309	Anopheles; Culex	2	YES	YES	NO
2020	Tanzania	Pinda, PG; Eichenberger, C; Ngowo, HS; Msaky, DS; Abbasi, S; Kihonda, J; Bwanaly, H; Okumu, FO	Comparative assessment of insecticide resistance phenotypes in two major malaria vectors, Anopheles funestus and Anopheles arabiensis in south-eastern Tanzania	http://dx.doi.org/10.1186/s12936-020-03483-3	Anopheles	1	YES	YES	NO
2020	Tanzania	Kreppel, KS; Viana, M; Main, BJ; Johnson, PCD; Govella, NJ; Lee, Y; Maliti, D; Meza, FC; Lanzaro, GC; Ferguson, HM	Emergence of behavioural avoidance strategies of malaria vectors in areas of high LLIN coverage in Tanzania	http://dx.doi.org/10.1038/s41598-020-71187-4	Anopheles	1	YES	YES	NO
2020	Tanzania	Mosha, JF; Lukole, E; Charlwood, JD; Wright, A; Rowland, M; Bullock, O; Manjurano, A; Kisinza, W; Mosha, FW; Kleinschmidt, I; Protopopoff, N	Risk factors for malaria infection prevalence and household vector density between mass distribution campaigns of long-lasting insecticidal nets in North-western Tanzania	http://dx.doi.org/10.1186/s12936-020-03369-4	Anopheles	1	YES	YES	NO
2020	Tanzania	Kakilla, C; Manjurano, A; Nelwin, K; Martin, J; Mashauri, F; Kinung'hi, SM; Lyimo, E; Mangalu, D; Bernard, L; Iwuchukwu, N; Mwalimu, D; Serbantez, N; Greer, G; George, K; Oxborough, RM; Magesa, SM	Malaria vector species composition and entomological indices following indoor residual spraying in regions bordering Lake Victoria, Tanzania	http://dx.doi.org/10.1186/s12936-020-03452-w	Anopheles	1	YES	YES	NO
2020	Tanzania	Masalu, JP; Finda, M; Killeen, GF; Ngowo, HS; Pinda, PG; Okumu, FO	Creating mosquito-free outdoor spaces using transfluthrin-treated chairs and ribbons	http://dx.doi.org/10.1186/s12936-020-03180-1	Anopheles; Culex; Mansonia; Coquillettidia	4	YES	YES	NO
2020	Tanzania	Saleh, F; Kitau, J; Konradsen, F; Kampango, A; Abassi, R; Schioler, KL	Epidemic risk of arboviral diseases: Determining the habitats, spatial-temporal distribution, and abundance of immature Aedes aegypti in the Urban and Rural areas of Zanzibar, Tanzania	http://dx.doi.org/10.1371/journal.pntd.0008949	Aedes	1	YES	YES	NO
2020	Tanzania	Msugupakulya, BJ; Kaindoa, EW; Ngowo, HS; Kihonda, JM; Kahamba, NF; Msaky, DS; Matoke-Muhia, D; Tungu, PK; Okumu, FO	Preferred resting surfaces of dominant malaria vectors inside different house types in rural south-eastern Tanzania	http://dx.doi.org/10.1186/s12936-020-3108-0	Anopheles	1	YES	YES	NO
2020	Tanzania	Msellemu, D; Gavana, T; Ngonyani, H; Mlacha, YP; Chaki, P; Moore, SJ	Knowledge, attitudes and bite prevention practices and estimation of productivity of vector breeding sites using a Habitat Suitability Score (HSS) among households with confirmed dengue in the 2014 outbreak in Dar es Salaam, Tanzania	http://dx.doi.org/10.1371/journal.pntd.0007278	Aedes	1	YES	YES	NO
2020	Tanzania	Shayo, FD; Kidima, W; Thomas, A; Mahande, AM; Mazigo, HD; Kweka, EJ	Exposure of malaria vector larval habitats to domestic pollutants escalate insecticides resistance: experimental proof	http://dx.doi.org/10.1007/s42690-020-00123-w	Anopheles	1	YES	YES	NO
2020	Tanzania	Monroe, A; Msaky, D; Kiware, S; Tarimo, BB; Moore, S; Haji, KA; Koenker, H; Harvey, SA; Finda, M; Ngowo, H; Mihayo, K; Greer, G; Ali, A; Okumu, F	Patterns of human exposure to malaria vectors in Zanzibar and implications for malaria elimination efforts	http://dx.doi.org/10.1186/s12936-020-03266-w	Anopheles	1	YES	YES	NO
2020	Tanzania	Brydegaard, M; Jansson, S; Malmqvist, E; Mlacha, YP; Gebru, A; Okumu, F; Killeen, GF; Kirkeby, C	Lidar reveals activity anomaly of malaria vectors during pan-African eclipse	http://dx.doi.org/10.1126/sciadv.aay5487	Anopheles; Culex	2	YES	YES	NO
2020	Tanzania	Msangi, G; Olotu, MI; Mahande, AM; Philbert, A; Kweka, EJ	The Impact of Insecticide Pre-Exposure on Longevity, Feeding Succession, and Egg Batch Size of Wild Anopheles gambiae s.l.	http://dx.doi.org/10.1155/2020/8017187	Anopheles	1	YES	YES	NO
2020	Tanzania	Djuicy, DD; Hearn, J; Tchouakui, M; Wondji, MJ; Irving, H; Okumu, FO; Wondji, CS	CYP6P9-Driven Signatures of Selective Sweep of Metabolic Resistance to Pyrethroids in the Malaria Vector Anopheles funestus Reveal Contemporary Barriers to Gene Flow	http://dx.doi.org/10.3390/genes11111314	Anopheles	1	YES	YES	NO
2020	Togo	Ahadji-Dabla KM, Romero-Alvarez D, Djègbè I, Amoudji AD, Apétogbo GY, Djouaka R, Oboussoumi K, Aawi A, Atcha-Oubou T, Peterson AT, Ketoh GK.	Potential Roles of Environmental and Socio-Economic Factors in the Distribution of Insecticide Resistance in Anopheles gambiae sensu lato (Culicidae: Diptera) Across Togo, West Africa	10.1093/jme/tjaa023	Anopheles	1	YES	NO	NO
2020	Egypt	Selim, A; Radwan, A; Arnaout, F	Seroprevalence and molecular characterization of West Nile Virus in Egypt	http://dx.doi.org/10.1016/j.cimid.2020.101473	Culex	1	NO	YES	NO
2020	Egypt	Ibrahim, R; Alahmadi, S; Almarwani, A; Shawer, D; Ali, M	Do aminopyridinium-based ionic liquids promising to control Culex pipiens mosquitoes in the future?	http://dx.doi.org/10.1016/j.aspen.2020.09.007	Culex	1	NO	YES	NO
2020	Egypt	Ali, M; Ibrahim, R; Alahmadi, S; Alsharif, SM; Mansour, F; Elshazly, H; Shawer, D	Ovicidal, pupicidal and bactericidal effects of aminopyridinium-based ionic liquids on Culex pipiens and certain human pathogenic bacteria	http://dx.doi.org/10.1080/16583655.2020.1836909	Culex	1	NO	YES	NO
2020	Egypt	Aly, MZY; Mohamed, III; Sebak, SI; Vanstreels, RET; El Gendy, AM	Morphological and molecular characterization ofPlasmodium cathemerium(lineage PADOM02) from the sparrowPasser domesticuswith complete sporogony inCulex pipienscomplex	http://dx.doi.org/10.1017/S0031182020000566	Culex	1	NO	YES	NO
2020	Egypt	Ahmed MAI, Othman AA.	Piperonyl Butoxide Enhances the Insecticidal Toxicity of Nanoformulation of Imidacloprid on Culex pipiens (Diptera: Culicidae) Mosquito	https://www-liebertpub-com.srv-proxy2.library.tamu.edu/doi/full/10.1089/vbz.2019.2474	Culex	1	NO	YES	NO
2020	Uganda	Echodu, Richard; Iga, Julius; Oyet, William Samuel; Mireji, Paul; Anena, Juliet; Onanyang, David; Iwiru, Tereza; Lutwama, Julius Julian; Opiyo, Elizabeth Auma	High insecticide resistances levels in Anopheles gambiaes s.l. in northern Uganda and its relevance for future malaria control	http://dx.doi.org/10.1186/s13104-020-05193-0	Anopheles	1	YES	NO	NO
2020	Uganda	Rek, John; Musiime, Alex; Zedi, Maato; Otto, Geoffrey; Kyagamba, Patrick; Rwatooro, Jackson Asiimwe; Arinaitwe, Emmanuel; Nankabirwa, Joaniter; Staedke, Sarah G.; Drakeley, Chris; Rosenthal, Philip J.; Kamya, Moses; Dorsey, Grant; Krezanoski, Paul J.	Non-adherence to long-lasting insecticide treated bednet use following successful malaria control in Tororo, Uganda	http://dx.doi.org/10.1371/journal.pone.0243303	Anopheles	1	YES	NO	NO
2020	Uganda	Sandeu, Maurice Marcel; Mulamba, Charles; Weedall, Gareth D.; Wondji, Charles S.	A differential expression of pyrethroid resistance genes in the malaria vector Anopheles funestus across Uganda is associated with patterns of gene flow	http://dx.doi.org/10.1371/journal.pone.0240743	Anopheles	1	YES	NO	NO
2020	Uganda	Musiime, Alex K.; Smith, David L.; Kilama, Maxwell; Geoffrey, Otto; Kyagamba, Patrick; Rek, John; Conrad, Melissa D.; Nankabirwa, Joaniter I.; Arinaitwe, Emmanuel; Akol, Anne M.; Kamya, Moses R.; Dorsey, Grant; Staedke, Sarah G.; Drakeley, Chris; Lindsay, Steve W.	Identification and characterization of immature Anopheles and culicines (Diptera: Culicidae) at three sites of varying malaria transmission intensities in Uganda	http://dx.doi.org/10.1186/s12936-020-03304-7	Anopheles; Culex	2	YES	NO	NO
2020	Uganda	Nankabirwa, Joaniter, I; Arinaitwe, Emmanuel; Rek, John; Kilama, Maxwell; Kizza, Timothy; Staedke, Sarah G.; Rosenthal, Phillip J.; Rodriguez-Barraquer, Isabel; Briggs, Jessica; Greenhouse, Bryan; Bousema, Teun; Drakeley, Chris; Roos, David S.; Tomko, Sheena S.; Smith, David L.; Kamya, Moses R.; Dorsey, Grant	Malaria Transmission, Infection, and Disease following Sustained Indoor Residual Spraying of Insecticide in Tororo, Uganda	http://dx.doi.org/10.4269/ajtmh.20-0250	Anopheles	1	YES	NO	NO
2020	Uganda	Kaddumukasa, Martha A.; Wright, Jane; Muleba, Mbanga; Stevenson, Jenny C.; Norris, Douglas E.; Coetzee, Maureen	Genetic differentiation and population structure of Anopheles funestus from Uganda and the southern African countries of Malawi, Mozambique, Zambia and Zimbabwe	http://dx.doi.org/10.1186/s13071-020-3962-1	Anopheles	1	YES	NO	NO
2020	Uganda	Staedke, Sarah G.; Gonahasa, Samuel; Dorsey, Grant; Kamya, Moses R.; Maiteki-Sebuguzi, Catherine; Lynd, Amy; Katureebe, Agaba; Kyohere, Mary; Mutungi, Peter; Kigozi, Simon P.; Opigo, Jimmy; Hemingway, Janet; Donnelly, Martin J.	Effect of long-lasting insecticidal nets with and without piperonyl butoxide on malaria indicators in Uganda (LLINEUP): a pragmatic, cluster-randomised trial embedded in a national LLIN distribution campaign	http://dx.doi.org/10.1016/S0140-6736(20)30214-2	Anopheles	1	YES	NO	NO
2020	Uganda	Mutebi JP, Lutwama JJ.	Vector Competence of Aedes aegypti Populations from Entebbe, Uganda, for Zika Virus	10.4269/ajtmh.20-0220	Aedes	1	YES	NO	NO
2020	Uganda	Bergey CM, Lukindu M, Wiltshire RM, Fontaine MC, Kayondo JK, Besansky NJ.	Assessing connectivity despite high diversity in island populations of a malaria mosquito	10.1111/eva.12878	Anopheles	1	YES	NO	NO
2020	Uganda	Nsereko G, Kadobera D, Okethwangu D, Nguna J, Rutazaana D, Kyabayinze DJ, Opigo J, Ario AR.	Malaria Outbreak Facilitated by Appearance of Vector-Breeding Sites after Heavy Rainfall and Inadequate Preventive Measures: Nwoya District, Northern Uganda, February-May 2018	10.1155/2020/5802401	Anopheles	1	YES	NO	NO
2020	Zambia	Chanda, Javan; Saili, Kochelani; Phiri, Foustina; Stevenson, Jennifer C.; Mwenda, Mulenga; Chishimba, Sandra; Mulube, Conceptor; Mambwe, Brenda; Lungu, Christopher; Earle, Duncan; Bennett, Adam; Eisele, Thomas P.; Kamuliwo, Mulakwa; Steketee, Richard W.; Keating, Joseph; Miller, John M.; Sikaala, Chadwick H.	Pyrethroid and Carbamate Resistance in Anopheles funestus Giles along Lake Kariba in Southern Zambia	http://dx.doi.org/10.4269/ajtmh.19-0664	Anopheles	1	YES	NO	NO
2020	Zambia	Wastika, Christida E.; Harima, Hayato; Sasaki, Michihito; Hang'ombe, Bernard M.; Eshita, Yuki; Qiu, Yongjin; Hall, William W.; Wolfinger, Michael T.; Sawa, Hirofumi; Orba, Yasuko	Discoveries of Exoribonuclease-Resistant Structures of Insect-Specific Flaviviruses Isolated in Zambia	http://dx.doi.org/10.3390/v12091017	Culex	1	YES	NO	NO
2020	Zambia	Ciubotariu, Ilinca I.; Jones, Christine M.; Kobayashi, Tamaki; Bobanga, Thierry; Muleba, Mbanga; Pringle, Julia C.; Stevenson, Jennifer C.; Carpi, Giovanna; Norris, Douglas E.	Genetic Diversity of Anopheles coustani (Diptera: Culicidae) in Malaria Transmission Foci in Southern and Central Africa	http://dx.doi.org/10.1093/jme/tjaa132	Anopheles	1	YES	NO	NO
2020	Zambia	Kaddumukasa, Martha A.; Wright, Jane; Muleba, Mbanga; Stevenson, Jenny C.; Norris, Douglas E.; Coetzee, Maureen	Genetic differentiation and population structure of Anopheles funestus from Uganda and the southern African countries of Malawi, Mozambique, Zambia and Zimbabwe	http://dx.doi.org/10.1186/s13071-020-3962-1	Anopheles	1	YES	NO	NO
2020	Zambia	Larsen, David A.; Martin, Anne; Pollard, Derek; Nielsen, Carrie F.; Hamainza, Busiku; Burns, Matthew; Stevenson, Jennifer; Winters, Anna	Leveraging risk maps of malaria vector abundance to guide control efforts reduces malaria incidence in Eastern Province, Zambia	http://dx.doi.org/10.1038/s41598-020-66968-w	Anopheles	1	YES	NO	NO
2020	Zambia	Hast MA, Stevenson JC, Muleba M, Chaponda M, Kabuya JB, Mulenga M, Shields T, Moss WJ, Norris DE; Southern and Central Africa International Centers of Excellence in Malaria Research.	The Impact of Three Years of Targeted Indoor Residual Spraying with Pirimiphos-Methyl on Household Vector Abundance in a High Malaria Transmission Area of Northern Zambia	10.4269/ajtmh.20-0537	Anopheles	1	YES	NO	NO
2020	Zimbabwe	Zengenene, M. P.; Soko, W.; Brooke, B. D.; Koekemoer, L. L.; Govere, J.; Mazarire, T. T.; Mberikunashe, J.; Munhenga, G.	Anopheles species composition and breeding habitat characterisation in Chiredzi District, Zimbabwe	http://dx.doi.org/10.4001/003.028.0084	Anopheles	1	YES	NO	NO
2020	Zimbabwe	Kaddumukasa, Martha A.; Wright, Jane; Muleba, Mbanga; Stevenson, Jenny C.; Norris, Douglas E.; Coetzee, Maureen	Genetic differentiation and population structure of Anopheles funestus from Uganda and the southern African countries of Malawi, Mozambique, Zambia and Zimbabwe	http://dx.doi.org/10.1186/s13071-020-3962-1	Anopheles	1	YES	NO	NO
2020	Bangladesh	Alam MS, Al-Amin HM, Khan WA, Haque R, Nahlen BL, Lobo NF.	Preliminary Report of Pyrethroid Resistance in Anopheles vagus, an Important Malaria Vector in Bangladesh	10.4269/ajtmh.20-0146	Anopheles	1	YES	YES	NO
2020	Bangladesh	Al-Amin, HM; Johora, FT; Irish, SR; Hossainey, MRH; Vizcaino, L; Paul, KK; Khan, WA; Haque, R; Alam, MS; Lenhart, A	Insecticide resistance status of Aedes aegypti in Bangladesh	http://dx.doi.org/10.1186/s13071-020-04503-6	Aedes	1	YES	YES	NO
2020	Bhutan	Namgay R	Molecular and morphological evidence for sibling species within Anopheles (Anopheles) lindesayi Giles (Diptera: Culicidae) in Bhutan	10.1016/j.actatropica.2020.105455	Anopheles	1	YES	YES	NO
2020	Bhutan	Somboon P	Description of Aedes (Hulecoeteomyia) bhutanensis n. sp. (Diptera: Culicidae) from Bhutan	10.1016/j.actatropica.2019.105280	Aedes	1	YES	YES	NO
2020	Bhutan	Somboon P	Molecular and morphological evidence of sibling species in Anopheles baileyi Edwards (Diptera: Culicidae) in Bhutan and Thailand	https://doi.org/10.1016/j.actatropica.2020.105549	Aedes; Anopheles; Culex; Culiseta	4	YES	YES	NO
2020	Bhutan	Wilai P	A Multiplex PCR Based on Mitochondrial COI Sequences for Identification of Members of the Anopheles barbirostris Complex (Diptera: Culicidae) in Thailand and Other Countries in the Region	10.3390/insects11070409	Anopheles	1	YES	YES	NO
2020	Cambodia	Boyer, S; Peng, BR; Pang, SL; Chevalier, V; Duong, V; Gorman, C; Dussart, P; Fontenille, D; Cappelle, J	Dynamics and diversity of mosquito vectors of Japanese encephalitis virus in Kandal province, Cambodia	http://dx.doi.org/10.1016/j.aspen.2020.08.018	Aedes; Anopheles; Armigeres; Culex	4	YES	YES	NO
2020	Cambodia	Boyer, S; Marcombe, S; Yean, S; Fontenille, D	High diversity of mosquito vectors in Cambodian primary schools and consequences for arbovirus transmission	http://dx.doi.org/10.1371/journal.pone.0233669	Aedes; Anopheles; Aedeomyia; Armigeres; Culex; Coquillettidia; Lutzia; Mansonia; Mimomyia; Uranotaenia	10	YES	YES	NO
2020	Cambodia	Hustedt, J; Doum, D; Keo, V; Ly, S; Sam, B; Chan, V; Boyer, S; Liverani, M; Alexander, N; Bradley, J; Prasetyo, DB; Rachmat, A; Lopes, S; Leang, R; Hii, J	Ability of the Premise Condition Index to Identify Premises with Adult and Immature Aedes Mosquitoes in Kampong Cham, Cambodia	http://dx.doi.org/10.4269/ajtmh.19-0453	Aedes	1	YES	YES	NO
2020	Cambodia	Wilai, P; Namgay, R; Ali, RSM; Saingamsook, J; Saeung, A; Junkum, A; Walton, C; Harbach, RE; Somboon, P	A Multiplex PCR Based on Mitochondrial COI Sequences for Identification of Members of the Anopheles barbirostris Complex (Diptera: Culicidae) in Thailand and Other Countries in the Region	http://dx.doi.org/10.3390/insects11070409	Anopheles	1	YES	YES	NO
2020	Indonesia	Bourke BP, Wilkerson RC, Linton YM.	Molecular species delimitation reveals high diversity in the mosquito Anopheles tessellatus Theobald, 1901 (Diptera, Culicidae) across its range	10.1016/j.actatropica.2020.105799	Anopheles	1	YES	YES	NO
2020	Indonesia	Davidson JR, Wahid I, Sudirman R, Small ST, Hendershot AL, Baskin RN, Burton TA, Makuru V, Xiao H, Yu X, Troth EV, Olivieri D, Lizarraga S, Hasan H, Arfah A, Yusuf M, Nur N, Syafruddin D, Asih P, Lobo NF.	Molecular analysis reveals a high diversity of Anopheles species in Karama, West Sulawesi, Indonesia	10.1186/s13071-020-04252-6	Anopheles	1	YES	YES	NO
2020	Indonesia	Astuti, RRUNW; Mulyaningsih, B; Soesilohadi, RCH; Hadisusanto, S; Nurcahyo, RW	Detection of Protein Against Wuchereria bancrofti Infection in Southern House Mosquito Culex quinquefasciatus Say, 1823 from Filariasis Endemic Area	http://dx.doi.org/10.1063/5.0015787	Culex	1	YES	YES	NO
2020	Indonesia	Davidson, JR; Baskin, RN; Hasan, H; Burton, TA; Wardiman, M; Rahma, N; Saputra, FR; Aulya, MS; Wahid, I; Syafruddin, D; Hawkes, FM; Lobo, NF	Characterization of vector communities and biting behavior in South Sulawesi with host decoy traps and human landing catches	http://dx.doi.org/10.1186/s13071-020-04205-z	Aedes; Anopheles; Armigeres; Culex; Mansonia	5	YES	YES	NO
2020	Indonesia	Garjito, TA; Hidajat, MC; Kinansi, RR; Setyaningsih, R; Anggraeni, YM; Mujiyanto; Trapsilowati, W; Jastal; Ristiyanto; Satoto, TBT; Gavotte, L; Manguin, S; Frutos, R	StegomyiaIndices and Risk of Dengue Transmission: A Lack of Correlation	http://dx.doi.org/10.3389/fpubh.2020.00328	Aedes	1	YES	YES	NO
2020	Indonesia	Ghiffari, A; Pratiwi, R; Anwar, C; Dalilah	Monitoring Lymphatic Filariasis Interventions Through Adult Mosquito PCR Sampling in South Sumatra Province, Indonesia	10.2991/absr.k.200513.039	Culex; Mansonia	2	YES	YES	NO
2020	Indonesia	Istianah, S; Mulyaningsih, B; Umniyati, SR	Diversity and Activities of Mosquito in Yogyakarta Special Region Province, Indonesia, a Non Filariasis Endemic Area	http://dx.doi.org/10.1051/e3sconf/202015101016	Aedes; Anopheles; Armigeres; Culex	4	YES	YES	NO
2020	Indonesia	Kuwata, R; Torii, S; Shimoda, H; Supriyono; Phichitraslip, T; Prasertsincharoen, N; Takemae, H; Bautista, RCJT; Ebora, VDBM; Abella, JAC; Dargantes, AP; Hadi, UK; Setiyono, A; Baltazar, ET; Simborio, LT; Agungpriyono, S; Jittapalapong, S; Rerkamnuaychoke, W; Hondo, E; Maeda, K	Distribution of Japanese Encephalitis Virus, Japan and Southeast Asia, 2016-2018	http://dx.doi.org/10.3201/eid2601.190235	Aedes; Anopheles; Armigeres; Culex; Mansonia	5	YES	YES	NO
2020	Indonesia	Ninditya, VI; Purwati, E; Utami, AT; Marwaningtyaz, AS; Fairuz, NK; Widayanti, R; Hamid, PH	Artemisia vulgaris efficacies against various stages of Aedes aegypti	10.14202/vetworld.2020.1423-1429	Aedes	1	YES	YES	NO
2020	Indonesia	Poerwanto, SH; Ahmad, S; Giyantolin; Windyaraini, DH	Characterization of Mosquitoes Breeding Site (Diptera: Culicidae) in Bogowonto Lagoon Ecosystem, Kulonprogo Districts, Special Region of Yogyakarta, Indonesia	http://dx.doi.org/10.1063/5.0016017	Anopheles; Culex; Malaya	3	YES	YES	NO
2020	Indonesia	Ramadhani, T; Hadi, UK; Soviana, S; Irawati, Z	Effect of Gamma Irradiation on the Sterility and Other Quality Parameters of Sterile Male Culex quinquefasciatus (Diptera: Culicidae)	10.2991/absr.k.200513.042	Anopheles; Culex	2	YES	YES	NO
2020	Indonesia	Ridha, MR; Rahayu, N; Hairani, B; Perwitasari, D; Kusumaningtyas, H	Biodiversity of mosquitoes and Mansonia uniformis as a potential vector of Wuchereria bancrofti in Hulu Sungai Utara District, South Kalimantan, Indonesia	10.14202/vetworld.2020.2815-2821	Aedes; Anopheles; Armigeres; Culex; Coquillettidia; Mansonia	6	YES	YES	NO
2020	Indonesia	Satoto, TBT; Pascawati, NA; Wibawa, T; Frutos, R; Maguin, S; Mulyawan, IK; Wardana, A	Entomological Index and Home Environment Contribution to Dengue Hemorrhagic Fever in Mataram City, Indonesia	http://dx.doi.org/10.21109/kesmas.v15i1.3294	Aedes	1	YES	YES	NO
2020	Indonesia	Sazali, M; Soesilohadi, RCH; Wijayanti, N; Wibawa, T	Surveillance and Oviposition Behavior of Aedes aegypti Based on Difference Container Colours at Mataram City	http://dx.doi.org/10.1063/5.0015677	Aedes	1	YES	YES	NO
2020	Indonesia	Schmidt, TL; Chung, J; Honnen, AC; Weeks, AR; Hoffmann, AA	Population genomics of two invasive mosquitoes (Aedes aegypti and Aedes albopictus) from the Indo-Pacific	http://dx.doi.org/10.1371/journal.pntd.0008463	Aedes	1	YES	YES	NO
2020	Indonesia	Setiyaningsih, R; Prihatin, MT; Mujiyono; Lasmiati; Marjiyanto, B; Susilo, D; Prastowo, D; Wardani, AT; Wahyuni, S; Nugroho, SS; Garjito, TA	Current Information of Anopheles barbirostris and the Potential of Malaria Transmission in Some Provinces in Indonesia	http://dx.doi.org/10.22435/mpk.v30i2.3240	Anopheles	1	YES	YES	NO
2020	Indonesia	Supriyono; Kuwata, R; Torii, S; Shimoda, H; Ishijima, K; Yonemitsu, K; Minami, S; Kuroda, Y; Tatemoto, K; Tran, NTB; Takano, A; Omatsu, T; Mizutani, T; Itokawa, K; Isawa, H; Sawabe, K; Takasaki, T; Yuliani, DM; Abiyoga, D; Hadi, UK; Setiyono, A; Hondo, E; Agungpriyono, S; Maeda, K	Mosquito-borne viruses, insect-specific flaviviruses (family Flaviviridae, genus Flavivirus), Banna virus (family Reoviridae, genus Seadornavirus), Bogor virus (unassigned member of family Permutotetraviridae), and alphamesoniviruses 2 and 3 (family Mesoniviridae, genus Alphamesonivirus) isolated from Indonesian mosquitoes	http://dx.doi.org/10.1292/jvms.20-0261	Aedes; Anopheles; Armigeres; Culex	4	YES	YES	NO
2020	Indonesia	Supriyono, S; Tan, S	DNA of Brugia malayi detected in several mosquito species collected from Balangan District, South Borneo Province, Indonesia	http://dx.doi.org/10.14202/vetworld.2020.996-1000	Aedes; Anopheles; Armigeres; Culex; Mansonia	5	YES	YES	NO
2020	Indonesia	Syafruddin, D; Asih, PBS; Rozi, IE; Permana, DH; Hidayati, APN; Syahrani, L; Zubaidah, S; Sidik, D; Bangs, MJ; Bogh, C; Liu, F; Eugenio, EC; Hendrickson, J; Burton, T; Baird, JK; Collins, F; Grieco, JP; Lobo, NF; Achee, NL	Efficacy of a Spatial Repellent for Control of Malaria in Indonesia: A Cluster-Randomized Controlled Trial	http://dx.doi.org/10.4269/ajtmh.19-0554	Anopheles	1	YES	YES	NO
2020	Indonesia	Syafruddin, D; Lestari, YE; Permana, DH; Asih, PBS; Laurent, BS; Zubaidah, S; Rozi, IE; Kosasih, S; Shinta; Sukowati, S; Hakim, L; Haryanto, E; Mangunwardoyo, W; Bangs, MJ; Lobo, NF	Anopheles sundaicus complex and the presence of Anopheles epiroticus in Indonesia	http://dx.doi.org/10.1371/journal.pntd.0008385	Anopheles	1	YES	YES	NO
2020	Indonesia	Wibowo, AA; Umniyati, SR; Hutagalung, J; Rahayu, T	Confirmation of Anopheles balabacensis as natural vector of malaria caused by Plasmodium knowlesi inhabits forested areas in Kecamatan Balik Bukit, Western Lampung Regency	http://dx.doi.org/10.1051/e3sconf/202015101028	Anopheles	1	YES	YES	NO
2020	Indonesia	Wigati, RA; Maksud, M	Diversity of Mosquito Larvae Breeding Sites in Several Sampling Locations in Donggala Regency, Central Sulawesi, Indonesia	10.2991/absr.k.200513.044	Aedes; Anopheles; Culex; Malaya; Uranotaenia	5	YES	YES	NO
2020	Indonesia	Wilai, P; Namgay, R; Ali, RSM; Saingamsook, J; Saeung, A; Junkum, A; Walton, C; Harbach, RE; Somboon, P	A Multiplex PCR Based on Mitochondrial COI Sequences for Identification of Members of the Anopheles barbirostris Complex (Diptera: Culicidae) in Thailand and Other Countries in the Region	http://dx.doi.org/10.3390/insects11070409	Anopheles	1	YES	YES	NO
2020	Indonesia	Windyaraini, DH; Triaswanto, F; Mustangin, Y; Marsifah, T; Poerwanto, SH	Characterization of Aedes spp. (Diptera: Culicidae) Breeding Sites in Endemic Areas of DHF in Yogyakarta City, Indonesia	http://dx.doi.org/10.1063/5.0021356	Aedes	1	YES	YES	NO
2020	Iran	Amini, Mojtaba; Hanafi-Bojd, Ahmad Ali; Aghapour, Ali Ahmad; Chavshin, Ali Reza	Larval habitats and species diversity of mosquitoes (Diptera: Culicidae) in West Azerbaijan Province, Northwestern Iran	http://dx.doi.org/10.1186/s12898-020-00328-0	Aedes; Anopheles; Culex; Culiseta	4	YES	NO	NO
2020	Iran	Kayedi, Mohammad Hassan; Sepahvand, Fariba; Mostafavi, Ehsan; Chinikar, Sadegh; Mokhayeri, Hamid; Sharafi, Ali Chegheni; Wong, Gary; Shahhosseini, Nariman; Kazemi, Seyed Hassan Moosa	Morphological and molecular identification of Culicidae mosquitoes (Diptera: Culicidae) in Lorestan province, Western Iran	http://dx.doi.org/10.1016/j.heliyon.2020.e04480	Anopheles; Culex	2	YES	NO	NO
2020	Iran	Bakhshi, Hasan; Mousson, Laurence; Moutailler, Sara; Vazeille, Marie; Piorkowski, Geraldine; Zakeri, Sedigheh; Raz, Abbasali; de Lamballerie, Xavier; Dinparast-Djadid, Navid; Failloux, Anna-Bella	Detection of arboviruses in mosquitoes: Evidence of circulation of chikungunya virus in Iran	http://dx.doi.org/10.1371/journal.pntd.0008135	Anopheles; Culex; Uranotaenia	3	YES	NO	NO
2020	Iran	Ghahvechi Khaligh, Fereshteh; Vahedi, Mozaffar; Chavshin, Ali Reza	Identification of symbiotic bacteria in the midgut of the medically important mosquito,Culiseta longiareolata(Diptera: Culicidae)	http://dx.doi.org/10.1186/s13104-020-05220-0	Anopheles; Culex; Culiseta	3	YES	NO	NO
2020	Iran	Bakhshi, Hasan; Mousson, Laurence; Vazeille, Marie; Zakeri, Sedigheh; Raz, Abbasali; de Lamballerie, Xavier; Dinparast-Djadid, Navid; Failloux, Anna-Bella	High Transmission Potential of West Nile Virus Lineage 1 for Cx. pipiens s.l. of Iran	http://dx.doi.org/10.3390/v12040397	Culex	1	YES	NO	NO
2020	Iran	Edalat, Hamideh; Mahmoudi, Mehran; Sedaghat, Mohammad Mehdi; Moosa-Kazemi, Seyed Hassan; Kheirandish, Sedigheh	Ecology of Malaria Vectors in an Endemic Area, Southeast of Iran	https://pmc.ncbi.nlm.nih.gov/articles/PMC8053069/#sec10	Anopheles	1	YES	NO	NO
2020	Iran	Shahhosseini, Nariman; Moosa-Kazemi, Seyed Hassan; Sedaghat, Mohammad Mehdi; Wong, Gary; Chinikar, Sadegh; Hajivand, Zahra; Mokhayeri, Hamid; Nowotny, Norbert; Kayedi, Mohammad Hassan	Autochthonous Transmission of West Nile Virus by a New Vector in Iran, Vector-Host Interaction Modeling and Virulence Gene Determinants	http://dx.doi.org/10.3390/v12121449	Anopheles; Culex	2	YES	NO	NO
2020	Iran	Abbassi, Madineh; Doosti, Sara; Vatandoost, Hassan; Hosseini-Vasoukolaei, Nasibeh	Study on the Fauna of Aquatic Insects in Northwestern Iran	https://pmc.ncbi.nlm.nih.gov/articles/PMC7382690/#sec6	Culex; Culiseta	2	YES	NO	NO
2020	Iran	Nejati, Jalil; Zaim, Morteza; Vatandoost, Hassan; Moosa-Kazemi, Seyed Hassan; Bueno-Mari, Ruben; Azari-Hamidian, Shahyad; Sedaghat, Mohammad Mehdi; Hanafi-Bojd, Ahmad Ali; Yaghoobi-Ershadi, Mohammad Reza; Okati-Aliabad, Hassan; Collantes, Francisco; Hoffmann, Ary A.	Employing Different Traps for Collection of Mosquitoes and Detection of Dengue, Chikungunya and Zika Vector, Aedes albopictus, in Borderline of Iran and Pakistan	https://pmc.ncbi.nlm.nih.gov/articles/PMC8053067/#sec6	Aedes; Anopheles; Culex; Culiseta	4	YES	NO	NO
2020	Iran	Mojahedi, Abdol Resoul; Safari, Reza; Yarian, Masood; Pakari, Abbas; Raeisi, Ahmad; Edalat, Hamideh; Beniardelan, Mojgan; Poudat, Abbas; Zaim, Morteza; Basseri, Hamid Reza	Biting and resting behaviour of malaria vectors in Bandar-Abbas County, Islamic Republic of Iran	http://dx.doi.org/10.26719/emhj.19.104	Anopheles	1	YES	NO	NO
2020	Iran	Shoraka, Hamid Reza; Sofizadeh, A.; Mehravaran, A.	Larval habitat characteristics and predicting the distribution of Culex tritaeniorhynchus using maximum entropy (MaxEnt) modelin Golestan Province (north of Iran)	http://dx.doi.org/10.4103/0972-9062.311780	Culex	1	YES	NO	NO
2020	Iran	Hassandoust, Sahar; Moosa-Kazemi, Seyed Hassan; Vatandoost, Hassan; Sedaghat, Mohammad Mehdi; Akbarzadeh, Kamran	Evaluation of Susceptibility of Aedes caspius (Diptera: Culicidae) to Insecticides in a Potent Arboviral-Prone Area, Southern Iran	https://pmc.ncbi.nlm.nih.gov/articles/PMC7738927/#sec6	Aedes; Anopheles; Culex; Culiseta	4	YES	NO	NO
2020	Iran	Bozorg-Omid, Faramarz; Oshaghi, Mohammad Ali; Vahedi, Mozaffar; Karimian, Fateh; Seyyed-Zadeh, Seyyed Javad; Chavshin, Ali Reza	Wolbachia infection in West Nile Virus vectors of northwest Iran	http://dx.doi.org/10.1007/s13355-019-00658-6	Aedes; Anopheles; Culex; Culiseta	4	YES	NO	NO
2020	Iran	Rahimi, Sara; Vatandoost, Hassan; Abai, Mohammad Reza; Raeisi, Ahmad; Hanafi-Bojd, Ahmad Ali; Rafi, Fatemeh	Resistant status of Culex pipiens complex species to different imagicides in Tehran, Iran	http://dx.doi.org/10.4103/0972-9062.308800	Culex	1	YES	NO	NO
2020	Iran	Abbasi, Madineh; Rahimi Foroushani, Abbas; Jafari-Koshki, Tohid; Pakdad, Kamran; Vatandoost, Hassan; Hanafi-Bojd, Ahmad	The impact of climatic variables on the population dynamics of the main malaria vector, Anopheles stephensi Liston (Diptera: Culicidae), in southern Iran	http://dx.doi.org/10.4103/1995-7645.291038	Anopheles	1	YES	NO	NO
2020	Iran	Ghavami, Mohammad Bagher; Khoeini, Sakineh; Djadid, Navid Dinparast	Molecular characteristics of odorant-binding protein 1 in Anopheles maculipennis	http://dx.doi.org/10.1186/s12936-019-3058-6	Anopheles	1	YES	NO	NO
2020	Iran	Shemshadian, Atieh; Abai, Mohammad Reza; Vatandoost, Hassan; Dinparast-Djadid, Navid; Oshaghi, Mohammad Ali; Mojahedi, Abdolrasoul	Assessment the Changing Trend of Susceptibility to Two Insecticides among Field-Population Culex quinquefasciatus Compared with the Same Population Undergoing to Multiple Colonization	https://pmc.ncbi.nlm.nih.gov/articles/PMC7738931/#sec6	Culex	1	YES	NO	NO
2020	Laos	Lamaningao, P., Kanda, S., Shimono, T. et al.	Aedes mosquito surveillance and the use of a larvicide for vector control in a rural area of the Lao People's Democratic Republic	http://dx.doi.org/10.1186/s41182-020-00242-7	Aedes; Culex	2	YES	YES	NO
2020	Laos	Lv, Rc., Zhu, C.q., Wang, Ch. et al.	Genetic diversity and population structure of Aedes aegypti after massive vector control for dengue fever prevention in Yunnan border areas	http://dx.doi.org/10.1038/s41598-020-69668-7	Aedes	1	YES	YES	NO
2020	Laos	Marcombe, S., Maithaviphet, S., Bobichon, J. et al.	New insights into malaria vector bionomics in Lao PDR: a nationwide entomology survey	http://dx.doi.org/10.1186/s12936-020-03453-9	Aedes; Anopheles; Armigeres; Culex	4	YES	YES	NO
2020	Laos	Miot, EF; Calvez, E; Aubry, F; Dabo, S; Grandadam, M; Marcombe, S; Oke, C; Logan, JG; Brey, PT; Lambrechts, L	Malaria and Dengue Mosquito Vectors from Lao PDR Show a Lack of the rdl Mutant Allele Responsible for Cyclodiene Insecticide Resistance	http://dx.doi.org/10.1093/jme/tjz227	Anopheles; Aedes	2	YES	YES	NO
2020	Laos	Canglin Zhang, Somphad Sorchampa, Hongning Zhou, Jinyong Jiang, Rui Yang, Yilong Zhang,	Survey of asymptomatic malaria and mosquito vectors in Muang Khua District of Phongsaly Province, China-Laos Border	http://dx.doi.org/10.1016/j.ijid.2020.03.066	Aedes; Anopheles; Armigeres; Culex; Mansonia	5	YES	YES	NO
2020	Malaysia	Ahmad Zaki Z, Che Dom N, Ahmed Alhothily I.	Efficacy of Bacillus thuringiensis Treatment on Aedes Population Using Different Applications at High-Rise Buildings	10.3390/tropicalmed5020067	Aedes	1	NO	YES	NO
2020	Malaysia	Hamid NA, Alexander N, Suer R, Ahmed NW, Mudin RN, Omar T, Dapari R, Che Mat Din SNA, Rahman RA, Jaraee R, Baur F, Schmitt F, Hamon N, Richardson JH, Langlois-Jacques C, Rabilloud M, Saadatian-Elahi M.	Targeted outdoor residual spraying, autodissemination devices and their combination against Aedes mosquitoes: field implementation in a Malaysian urban setting - ERRATUM	10.1017/S0007485320000528	Aedes	1	NO	YES	NO
2020	Malaysia	Ab Hamid, N.; Mohd Noor, S.N.; Isa, N.R.; Md Rodzay, R.; Bachtiar Effendi, A.M.; Hafisool, A.A.; Azman, F.A.; Abdullah, S.F.; Kamarul Zaman, M.K.; Mohd Norsham, M.I.; et al.	Vertical Infestation Profile ofAedesin Selected Urban High-Rise Residences in Malaysia	http://dx.doi.org/10.3390/tropicalmed5030114	Aedes	1	NO	YES	NO
2020	Malaysia	R. AhbiRami, I.H. Ishak, Z.S. Yahaya, W.F. Zuharah	Knockdown resistance (kdr) in dengue vectors, Aedes aegypti and Aedes albopictus: A post-flood risk assessment	https://geneticsmr.com/2020/05/28/knockdown-resistance-kdr-in-dengue-vectors-aedes-aegypti-and-aedes-albopictus-a-post-flood-risk-assessment/	Aedes	1	NO	YES	NO
2020	Malaysia	Nazni Wasi Ahmad1, Teoh Guat Ney1, Oreenaiza Nordin1, Farah Hasbolah1, Suhana Othman1, Chandru Angamuthu1, Khairul Asuad Muhamed1, Norazizah Ali1, Azman Muin1, Topek Omar4, Liang Yang Feng2, David Greenhalgh2, Rosemary Lees3and Lee Han Lim	FIELD EFFECTIVENESS OF PYRIPROXIFEN AUTO-DISSEMINATION TRAP AGAINST CONTAINERBREEDING AEDES IN HIGH-RISE CONDOMINIUMS	https://journal.seameotropmednetwork.org/index.php/jtropmed/article/view/357	Aedes	1	NO	YES	NO
2020	Malaysia	EMMA AISHAH A, MUHAMMAD FIRDAUS MF, NUR SYAFIQAH T, ROZANA MS, SUGASINI SL, SYAMSA RIZAL A, AHMAD FIRDAUS MS, AISHAH HANI A*	Monitoring Aedes Population using Ovitrap Index and Larval Abundance in an Urban University Residence	http://dx.doi.org/10.17576/MH.2020.1502.20	Aedes	1	NO	YES	NO
2020	Malaysia	Roziah Ali, Ruziyatul Aznieda Azmi, Nazni Wasi Ahmad, Azahari Abd Hadi, Khairul Asuad Muhamed, Rosilawati Rasli, Cheong Yoon Ling, Henry Anak Chua , Kiew Lian Wan , and Han Lim Lee	Entomological Surveillance Associated with Human Zika Cases in Miri Sarawak, Malaysia	http://dx.doi.org/10.4269/ajtmh.19-0339	Aedes; Anopheles; Culex	3	NO	YES	NO
2020	Malaysia	Ang, J.X.D., Kadir, K.A., Mohamad, D.S.A. et al.	New vectors in northern Sarawak, Malaysian Borneo, for the zoonotic malaria parasite, Plasmodium knowlesi	http://dx.doi.org/10.1186/s13071-020-04345-2	Aedes; Anopheles; Armigeres; Culex; Mansonia; Malaya; Uranotaenia	7	NO	YES	NO
2020	Malaysia	Brown R, Chua TH, Fornace K, Drakeley C, Vythilingam I, Ferguson HM	Human exposure to zoonotic malaria vectors in village, farm and forest habitats in Sabah, Malaysian Borneo	http://dx.doi.org/10.1371/journal.pntd.0008617	Anopheles	1	NO	YES	NO
2020	Malaysia	Harvie, S., Nor Aliza, A.R.*, Lela, S. and Razitasham, S.	Detection of dengue virus serotype 2 (DENV-2) in population of Aedes mosquitoes from Sibu and Miri divisions of Sarawak using reverse transcription polymerase chain reaction (RT-PCR) and semi-nested PCR	https://pubmed.ncbi.nlm.nih.gov/33612796/	Aedes	1	NO	YES	NO
2020	Malaysia	Nur Zawani Mustafa Kamal, Muhammad Siri Dangnga, Irmayani, Darlina Md. Naim	Species identification and genetic diversity of Aedes in Penang (Malaysia) based on Cytochrome Oxidase Subunit I	http://dx.doi.org/10.13057/nusbiosci/n120102	Aedes; Culex; Toxorhynchites	3	NO	YES	NO
2020	Malaysia	HL Lee, BH Tee, PY Wong, JY Thu, AR Aidil Azahary, TA Tengku Najiehah, WA Nazn	MOSQUITO LARVICIDAL AND RESIDUAL ACTIVITY OF CAPSULAR TEMEPHOS	https://journal.seameotropmednetwork.org/index.php/jtropmed/article/view/248?utm_source=chatgpt.com	Aedes; Culex	2	NO	YES	NO
2020	Malaysia	J.M. Lee, S.H. Yek, R.F. Wilson, S. Rahman	Characterization of the Aedes albopictus (Diptera: Culicidae) holobiome: bacterial composition across land use type and mosquito sex in Malaysia	http://dx.doi.org/10.1016/j.actatropica.2020.105683	Aedes	1	NO	YES	NO
2020	Malaysia	J.M. Lee, R.J. Wasserman, J.Y. Gan, R.F. Wilson, S. Rahman, S.H. Yek	Human Activities Attract Harmful Mosquitoes in a Tropical Urban Landscape	http://dx.doi.org/10.1007/s10393-019-01457-9	Aedes; Armigeres; Culex; Mansonia; Tripteroides; Uranotaenia	6	NO	YES	NO
2020	Malaysia	Van Lun Low, Meng Li Wong, Jonathan Wee Kent Liew, Sandthya Pramasivan, Nantha Kumar Jeyaprakasam, Indra Vythilingam	Gender beyond male and female: Occurrence of a gynandromorph in the Japanese encephalitis vector Culex sitiens (Diptera: Culicidae)	http://dx.doi.org/10.1016/j.actatropica.2019.105207	Culex	1	NO	YES	NO
2020	Malaysia	Nor Atikah Farhah Muhammad, Nur Faeza Abu Kassim, Abdul Hafiz Ab Majid, Azimah Abd Rahman, Hamady Dieng, Silas Wintuma Avicor	Biting rhythm and demographic attributes of Aedes albopictus (Skuse) females from different urbanized settings in Penang Island, Malaysia under uncontrolled laboratory conditions	http://dx.doi.org/10.1371/journal.pone.0241688	Aedes	1	NO	YES	NO
2020	Malaysia	Amanda Murphy, Giri Shan Rajahram, Jenarun Jilip, Marilyn Maluda, Timothy William, Wenbiao Hu, Simon Reid, Gregor J. Devine, Francesca D. Frentiu	Incidence and epidemiological features of dengue in Sabah, Malaysia	http://dx.doi.org/10.1371/journal.pntd.0007504	Aedes	1	NO	YES	NO
2020	Malaysia	Darlina Md. Naim, Nur Zawani Mustafa Kamal, Shahid Mahboob	Population structure and genetic diversity of Aedes aegypti and Aedes albopictus in Penang as revealed by mitochondrial DNA cytochrome oxidase I	http://dx.doi.org/10.1016/j.sjbs.2020.01.021	Aedes; Culex; Toxorhynchites	3	NO	YES	NO
2020	Malaysia	Rohani A, Ahmad Fakhriy H, Suzilah I, Zurainee MN, Wan Najdah WMA, Mohd Ariffin M, Mohamad Shakirudin N, Mohd Afiq MS, Jenarun J, Tanrang Y, Lee HL	Indoor and outdoor residual spraying of a novel formulation of deltamethrin K-Othrine® (Polyzone) for the control of simian malaria in Sabah, Malaysia	http://dx.doi.org/10.1371/journal.pone.0230860	Anopheles	1	NO	YES	NO
2020	Malaysia	Perran A. Ross, Ashley G. Callahan, Qiong Yang, Moshe Jasper, Mohd A. K. Arif, Ahmad Noor Afizah, Wasi A. Nazni, Ary A. Hoffmann	An elusive endosymbiont: Does Wolbachia occur naturally in Aedes aegypti?	http://dx.doi.org/10.1002/ece3.6012	Aedes	1	NO	YES	NO
2020	Malaysia	Wing Tan, Jonathan Wee Kent Liew, Sivaneswari Selvarajoo, Xin Ying Lim, Chuan Jie Foo, Wardha F. Refai, Noorzurani Robson, Sajaratulnisah Othman, Haireen Abdul Hadi, Fadzilah Hanum Mohd Mydin, Tun Firzara Abdul Malik, Yee Ling Lau, Indra Vythilingam	Inapparent dengue in a community living among dengue-positive Aedes mosquitoes and in a hospital in Klang Valley, Malaysia	http://dx.doi.org/10.1016/j.actatropica.2020.105330	Aedes	1	NO	YES	NO
2020	Malaysia	Meng Li Wong, Jonathan Wee Kent Liew, Wai Kit Wong, Sandthya Pramasivan, Norzihan Mohamed Hassan, Wan Yusoff Wan Sulaiman, Nantha Kumar Jeyaprakasam, Cherng Shii Leong, Van Lun Low, and Indra Vythilingam	Natural Wolbachia infection in field-collected Anopheles and other mosquito species from Malaysia	http://dx.doi.org/10.1186/s13071-020-04277-x	Aedes; Anopheles; Armigeres; Culex; Mansonia	5	NO	YES	NO
2020	Malaysia	Latifah Saiful Yazan, Kaveinesh Paskaran, Banulata Gopalsamy, Roslaini Abd Majid	Aedestech Mosquito Home System Prevents the Hatch of Aedes Mosquito Eggs and Reduces its Population	http://www.pertanika.upm.edu.my/resources/files/Pertanika%20PAPERS/JST%20Vol.%2028%20(1)%20Jan.%202020/15%20JST-1523-2019.pdf	Aedes	1	NO	YES	NO
2020	Malaysia	Katherine I. Young, Joseph T. Medwid, Sasha R. Azar, Robert M. Huff, Hannah Drumm, Lark L. Coffey, R. Jason Pitts, Michaela Buenemann, Nikos Vasilakis, David Perera, Kathryn A. Hanley	Identification of Mosquito Bloodmeals Collected in Diverse Habitats in Malaysian Borneo Using COI Barcoding	http://dx.doi.org/10.3390/tropicalmed5020051	Aedes; Anopheles; Armigeres; Culex; Uranotaenia; Mansonia; Topomyia; Tripteroides	8	NO	YES	NO
2020	Malaysia	Farouk, S.A., Avicor, S.W. & Hamzah, S.N.	Enzymatic profile of Aedes albopictus upon continuous exposure to insecticides throughout Penang, Malaysia	http://dx.doi.org/10.1007/s42690-020-00343-0	Aedes	1	NO	YES	NO
2020	Myanmar	Victor Chaumeau, Ladda Kajeechiwa, Thithiworada Kulabkeeree, Ramesh Kumar Vishwakarma, et al	Impact of outdoor residual spraying on the biting rate of malaria vectors: A pilot study in four villages in Kayin state, Myanmar	10.1371/journal.pone.0240598	Anopheles	1	YES	YES	NO
2020	Myanmar	Hameed M, Wahaab A, Shan T, Wang X, Khan S, Di D, Xiqian L, Zhang J-J, Anwar MN, Nawaz M, Li B, Liu K, Shao D, Qiu Y, Wei J, Ma Z	A Metagenomic Analysis of Mosquito Virome Collected From Different Animal Farms at Yunnan-Myanmar Border of China	10.3389/fmicb.2020.591478	Aedes; Anopheles; Armigeres; Culex	4	YES	YES	NO
2020	Myanmar	Haung Naw, Mya Nilar Chaw Su, Tuấn Cường Võ, Hương Giang Lê, Jung-Mi Kang, Hojong Jun, Yi Yi Mya, Moe Kyaw Myint, Jinyoung Lee, Woon-Mok Sohn, Tong-Soo Kim, Byoung-Kuk Na	Overall Prevalence and Distribution of Knockdown Resistance (kdr) Mutations in Aedes aegypti from Mandalay Region, Myanmar	10.3347/kjp.2020.58.6.709	Aedes	1	YES	YES	NO
2020	Nepal	Hitoshi Kawada, Kyoko Futami, Yukiko Higa, Ganesh Rai, Takashi Suzuki, Shiba Kumar Rai	Distribution and pyrethroid resistance status of Aedes aegypti and Aedes albopictus populations and possible phylogenetic reasons for the recent invasion of Aedes aegypti in Nepal	http://dx.doi.org/10.1186/s13071-020-04090-6	Aedes	1	YES	YES	NO
2020	Pakistan	Yaseen, Kashaf; Sajid, Muhammad Sohail; Arshad, Muhammad Imran; Aslam, Rizwan; Ali, Sultan; Saqib, Muhammad; Akram, Waseem; Abbas, Haider; Malik, Abdullah; Khalid, Umar; Raza, Faiz Ahmad	Metagenomics of Mosquito-borne Flaviviruses in Various Geoclimatic Districts of Punjab, Pakistan	http://dx.doi.org/10.29261/pakvetj/2020.091	Aedes; Culex	2	YES	NO	NO
2020	Pakistan	Manzoor, Farkhanda; Shabbir, Robeela; Sana, Madiha; Nazir, Sumbal; Khan, Muhammad Aslam	Determination of Species Composition of Mosquitoes in Lahore, Pakistan	https://pmc.ncbi.nlm.nih.gov/articles/PMC7382689/#sec6	Aedes; Anopheles; Culex; Mansonia	4	YES	NO	NO
2020	Pakistan	Ismail, Haji Muhammad; Freed, Shoaib; Naeem, Afifa; Malik, Shahjahan; Ali, Najaf	The Effect of Entomopathogenic Fungi on Enzymatic Activity in Chlorpyrifos-Resistant Mosquitoes, Culex quinquefasciatus (Diptera: Culicidae)	http://dx.doi.org/10.1093/jme/tjz143	Culex	1	YES	NO	NO
2020	Pakistan	Ahmed, Toqeer; Liaqat, Irfan; Hyder, Muhammad Zeeshan; Akhtar, Shaheen; Bhatti, Assad Hafeez; Butt, Shahid Bilal; Imran, Zahid; Yasmin, Tayyaba; Abbas, Shabbar	Elucidation of larvicidal potential of metallic and environment friendly food-grade nanostructures against Aedes albopictus	http://dx.doi.org/10.1007/s10653-020-00771-4	Aedes	1	YES	NO	NO
2020	Pakistan	Khan HAA.	Resistance to insecticides and synergism by enzyme inhibitors in Aedes albopictus from Punjab, Pakistan	10.1038/s41598-020-78226-0	Aedes	1	YES	NO	NO
2020	Philippines	Thaddeus M. Carvajal, Divina M. Amalin, Kozo Watanabe	Wing geometry and genetic analyses reveal contrasting spatial structures between male and female Aedes aegypti (L.) (Diptera: Culicidae) populations in metropolitan Manila, Philippines	10.1016/j.meegid.2020.104676	Aedes	1	YES	YES	NO
2020	Philippines	Jean Claude Balingit, Thaddeus M. Carvajal, Mariko Saito‑Obata, Maribet Gamboa, Amalea Dulcene Nicolasora, Ava Kristy Sy, Hitoshi Oshitani, Kozo Watanabe	Surveillance of dengue virus in individual Aedes aegypti mosquitoes collected concurrently with suspected human cases in Tarlac City, Philippines	http://dx.doi.org/10.1186/s13071-020-04470-y	Aedes	1	YES	YES	NO
2020	Philippines	Thaddeus M. Carvajal, Kohei Ogishi, Sakiko Yaegeshi, Lara Fides T. Hernandez, Katherine M. Viacrusis, Howell T. Ho, Divina M. Amalin, Kozo Watanabe	Fine-scale population genetic structure of dengue mosquito vector, Aedes aegypti, in Metropolitan Manila, Philippines	http://dx.doi.org/10.1371/journal.pntd.0008279	Aedes	1	YES	YES	NO
2020	Philippines	Parinya Wilai, Rusdiyah Sudirman Made Ali, Jassada Saingamsook, Atiporn Saeung, Anuluck Junkum, Catherine Walton, Ralph E. Harbach, Pradya Somboon	Integrated systematics of Anopheles subpictus (Diptera: Culicidae) in the Oriental Region, with emphasis on forms in Thailand and Sulawesi, Indonesia	http://dx.doi.org/10.1016/j.actatropica.2020.105503	Anopheles	1	YES	YES	NO
2020	Sri Lanka	P.K.G.K. Chandrasiri, H.S.D. Fernando, B.G.D.N.K. De Silva	Pre-imaginal development of Aedes aegypti in drains containing polluted water in urban cities in Sri Lanka	http://dx.doi.org/10.1007/s42690-019-00079-6	Aedes	1	NO	YES	NO
2020	Sri Lanka	P.K. Geethika K. Chandrasiri, Sachini D. Fernando, B.G.D. Nissanka K. De Silva	Insecticide resistance and molecular characterization of knockdown resistance (kdr) in Culex quinquefasciatus mosquitoes in Sri Lanka	10.1111/jvec.12391	Culex	1	NO	YES	NO
2020	Sri Lanka	W.A. Priyanka P. de Silva, X. E. Bernal, W.G. D. Chathuranga, B. P. Herath, C. Ekanayake, H. T. K. Abeysundara, S. H. P. P. Karunaratne	Feeding patterns revealed host partitioning in a community of frog-biting mosquitoes	http://dx.doi.org/10.1111/een.12874	Uranotaenia; Mansonia	2	NO	YES	NO
2020	Sri Lanka	H.A.K.M. Dharmarathne, O.V.D.S.J. Weerasena, K.L.N.S. Perera, G.H. Galhena	Genetic characterization of Aedes aegypti (Diptera: Culicidae) in Sri Lanka based on COI gene	http://dx.doi.org/10.4103/0972-9062.310871	Aedes	1	NO	YES	NO
2020	Sri Lanka	H. S. D. Fernando, Menaka Hapugoda, Rushika Perera, William C. Black IV, B. G. D. N. K. De Silva	Mitochondrial metabolic genes provide phylogeographic relationships of global collections of Aedes aegypti (Diptera: Culicidae)	http://dx.doi.org/10.1371/journal.pone.0235430	Aedes	1	NO	YES	NO
2020	Sri Lanka	H.S.D. Fernando, Menaka Hapugoda, Rushika Perera, William C. Black IV, B.G.D.N.K. De Silva	Gene Flow Patterns among Aedes aegypti (Diptera: Culicidae) Populations in Sri Lanka	http://dx.doi.org/10.3390/insects11030169	Aedes	1	NO	YES	NO
2020	Sri Lanka	Nayana Gunathilaka, Lahiru Udayanga, Chathurika Weliwitiya, Menaka Hapugoda, Wimaladharma Abeyewickreme	Molecular Characterization of Culturable Aerobic Bacteria in the Midgut of Field-Caught Culex tritaeniorhynchus, Culex gelidus, and Mansonia annulifera Mosquitoes in the Gampaha District of Sri Lanka	http://dx.doi.org/10.1155/2020/8732473	Culex; Mansonia	2	NO	YES	NO
2020	Sri Lanka	TTP Jayadas, V Thiruchenthooran, A Tharsan, K Sivabalakrishnan, S Santhirasekaram, SN Surendran	First record of the presence of Aedes (Phagomyia) cogilli (Edwards, 1922) in Sri Lanka	http://dx.doi.org/10.4038/jnsfsr.v48i3.9415	Aedes	1	NO	YES	NO
2020	Sri Lanka	M.D. Nirmani, N.S. Perera, G.H. Galhena	The scope of Rp EPIC markers in population genetic studies: a preliminary study with dengue vectors	http://dx.doi.org/10.4038/jnsfsr.v48i3.9311	Aedes	1	NO	YES	NO
2020	Sri Lanka	N.W. Nalaka P. Nugapola, W.A. Priyanka P. De Silva, Thilini C. Weeraratne, S.H.P. Parakrama Karunaratne	kdrtype mutations and enhanced GST based insecticide resistance in dengue vector mosquitoesAedes aegyptiandAedes albopictus	http://dx.doi.org/10.1007/s42690-020-00219-3	Aedes	1	NO	YES	NO
2020	Sri Lanka	Achini Koshila Ranasinghe, L.D. Amarasinghe	Larvicidal Effect ofVorticella microstoma(Ehrenberg, 1830) on Mosquito Larvae, and Morphological Changes under Induced Environmental Conditions	http://dx.doi.org/10.1155/2020/5659808	Aedes; Culex; Tripteroides	3	NO	YES	NO
2020	Sri Lanka	H.A.K. Ranasinghe, L.D. Amarasinghe	Naturally Occurring Microbiota in Dengue Vector Mosquito Breeding Habitats and Their Use as Diet Organisms by Developing Larvae in the Kandy District, Sri Lanka	http://dx.doi.org/10.1155/2020/5830604	Aedes	1	NO	YES	NO
2020	Sri Lanka	H.A.K. Ranasinghe, L.D. Amarasinghe	Naturally Occurring Microbiota Associated with Mosquito Breeding Habitats and Potential Parasitic Species against Mosquito Larvae: A Study from Gampaha District, Sri Lanka	http://dx.doi.org/10.1155/2020/4602084	Culex	1	NO	YES	NO
2020	Sri Lanka	Ranasinghe, Gunathilaka, Amarasinghe, Udayanga	Breeding Habitat Distribution of Medically Important Mosquitoes in Kurunegala, Gampaha, Kegalle, and Kandy Districts of Sri Lanka and Potential Risk for Disease Transmission: A Cross-Sectional Study	http://dx.doi.org/10.1155/2020/7915035	Aedes; Anopheles; Armigeres; Culex; Mansonia; Tripteroides; Uranotaenia	7	NO	YES	NO
2020	Sri Lanka	Ranathunge RMTB, Kannangara DN, Gunatilaka PADHN, Abeyewickreme W, Hapugoda MD	Occurrence of major and potential malaria vector immature stages in different breeding habitats and associated biotic and abiotic characters in the district of Trincomalee Sri Lanka	DOI: 10.4103/0972-9062.308806	Anopheles	1	NO	YES	NO
2020	Sri Lanka	Ankita Sindhania, Manoj K. Das, Gunjan Sharma, Sinnathamby N. Surendran, B. R. Kaushal, Himanshu P. Lohani, Om P. Singh	Molecular forms of Anopheles subpictus and Anopheles sundaicus in the Indian subcontinent	http://dx.doi.org/10.1186/s12936-020-03492-2	Anopheles	1	NO	YES	NO
2020	Sri Lanka	Sinnathamby N. Surendran, Tibutius T. P. Jayadas, Annathurai Tharsan, Vaikunthavasan Thiruchenthooran, Sharanga Santhirasegaram, Kokila Sivabalakrishnan, Selvarajah Raveendran, Ranjan Ramasamy	Anopheline bionomics, insecticide resistance and transnational dispersion in the context of controlling a possible recurrence of malaria transmission in Jaffna city in northern Sri Lanka	http://dx.doi.org/10.1186/s13071-020-04037-x	Anopheles	1	NO	YES	NO
2020	Sri Lanka	Lahiru Udayanga, Subashinie Aryaprema, Nayana Gunathilaka, M. C. M. Iqbal, Thilan Fernando, W. Abeyewickreme	Larval Indices of Vector Mosquitoes as Predictors of Dengue Epidemics: An Approach to Manage Dengue Outbreaks Based on Entomological Parameters in the Districts of Colombo and Kandy, Sri Lanka	http://dx.doi.org/10.1155/2020/6386952	Aedes	1	NO	YES	NO
2020	Sri Lanka	K. Wickramasinghe, Lahiru Udayanga, N.S. Gunawardene, M. Hapugoda, T.B. Ranathunge	Diversity of medically important mosquitoes in lentic microhabitats prevalent along the Daduru Oya River, Sri Lanka	http://dx.doi.org/10.1016/j.ijid.2020.09.949	Aedes; Anopheles; Aedeomyia; Culex	4	NO	YES	NO
2020	Sri Lanka	Gayan P. Withanage, Hapuarachchige C. Hapuarachchi, Sameera D. Viswakula, Y. I. Nilmini Silva Gunawardena, Menaka Hapugoda	Entomological surveillance with viral tracking demonstrates a migrated viral strain caused dengue epidemic in July, 2017 in Sri Lanka	http://dx.doi.org/10.1371/journal.pone.0231408	Aedes	1	NO	YES	NO
2020	Taiwan	Lucy de Guilhem de Lataillade, Marie Vazeille, Thomas Obadia, Yoann Madec, Laurence Mousson, Basile Kamgang, Chun-Hong Chen, Anna-Bella Failloux, Pei-Shi Yen	Risk of yellow fever virus transmission in the Asia-Pacific region	10.1038/s41467-020-19625-9	Aedes	1	NO	YES	NO
2020	Taiwan	Ying-An Chen, Yi-Ting Lai, Kuo-Chih Wu, Tsai-Ying Yen, Chia-Yang Chen, Kun-Hsien Tsai	Using UPLC-MS/MS to Evaluate the Dissemination of Pyriproxyfen by Aedes Mosquitoes to Combat Cryptic Larval Habitats after Source Reduction in Kaohsiung in Southern Taiwan	http://dx.doi.org/10.3390/insects11040251	Aedes	1	NO	YES	NO
2020	Taiwan	Matan Shelomi, Chun‑Ting Lin	Mosquito and bacterial diversity in Phytotelmata in northern Taiwan	http://dx.doi.org/10.1007/s42690-020-00278-6	Aedes; Culex; Tripteroides; Malaya; Heizmannia; Mimomyia	6	NO	YES	NO
2020	Thailand	Lucy de Guilhem de Lataillade, Marie Vazeille, Thomas Obadia, Yoann Madec, Laurence Mousson, Basile Kamgang, Chun-Hong Chen, Anna-Bella Failloux, Pei-Shi Yen	Risk of yellow fever virus transmission in the Asia-Pacific region	10.1038/s41467-020-19625-9	Aedes	1	YES	YES	NO
2020	Thailand	Jitra Sanisuriwong, Nichapat Yurayart, Aunyaratana Thontiravong, Sonthaya Tiawsirisup	Vector competence of Culex tritaeniorhynchus and Culex quinquefasciatus (Diptera: Culicidae) for duck Tembusu virus transmission	10.1016/j.actatropica.2020.105785	culex	1	YES	YES	NO
2020	Thailand	Bao Chi Thi Le, Tipaya Ekalaksananan, Kesorn Thaewnongiew, Supranee Phanthanawiboon, Sirinart Aromseree, Thipruethai Phanitchat, Jureeporn Chuerduangphui, Apiporn T. Suwannatrai, Neal Alexander, Hans J. Overgaard, Michael J. Bangs, Chamsai Pientong	Interepidemic Detection of Chikungunya Virus Infection and Transmission in Northeastern Thailand	http://dx.doi.org/10.4269/ajtmh.20-0293	Aedes	1	YES	YES	NO
2020	Thailand	Tanawat Chaiphongpachara, Sedthapong Laojun	Wing morphometric variability of the malaria vector Anopheles (Cellia) epiroticus Linton et Harbach (Diptera: Culicidae) for the duration of the rainy season in coastal areas of Samut Songkhram, Thailand	http://dx.doi.org/10.14411/fp.2020.007	Anopheles	1	YES	YES	NO
2020	Thailand	Jira Chansaenroj, Nasamon Wanlapakorn, Chokchai Ngamsaithong, Thanunrat Thongmee, Natthaphon Na Nakorn, Padet Siriyasatien, Sompong Vongpunsawad, Yong Poovorawan.	Genome sequences of chikungunya virus isolates from an outbreak in southwest Bangkok in 2018	http://dx.doi.org/10.1007/s00705-019-04509-1	Aedes	1	YES	YES	NO
2020	Thailand	Anantanit Chumsri, Mullica Jaroensutasinee, Krisanadej Jaroensutasinee	Spatial and temporal variations on the coexistence of Aedes and Culex larvae in Southern Thailand	http://dx.doi.org/10.31893/jabb.20033	Aedes; Culex	2	YES	YES	NO
2020	Thailand	Anantanit Chumsri, Fahmida Wazed Tina, Mullica Jaroensutasinee, Krisanadej Jaroensutasinee	Seasons and water container types affecting Culex spp. in southern Thailand	http://dx.doi.org/10.31893/jabb.20008	Culex	1	YES	YES	NO
2020	Thailand	Benedicte Fustec, Thipruethai Phanitchat, Mohammad Injamul Hoq, Sirinart Aromseree, Chamsai Pientong, Kesorn Thaewnongiew, Tipaya Ekalaksananan, Michael J. Bangs, Vincent Corbel, Neal Alexander, Hans J. Overgaard.	Complex relationships between Aedes vectors, socio-economics and dengue transmission-Lessons learned from a case-control study in northeastern Thailand	http://dx.doi.org/10.1371/journal.pntd.0008703	Aedes	1	YES	YES	NO
2020	Thailand	Ludvik M. Gomulski, Mosè Manni, Davide Carraretto, Tony Nolan, Daniel Lawson, José M. Ribeiro, Anna R. Malacrida, and Giuliano Gasperi	Transcriptional variation of sensory-related genes in natural populations ofAedes albopictus	http://dx.doi.org/10.1186/s12864-020-06956-6	Aedes	1	YES	YES	NO
2020	Thailand	Sengodan Karthi, Karthic Uthirarajan, Vinothkumar Manohar, Manigandan Venkatesan, Kamaraj Chinnaperumal, Prabhakaran Vasantha-Srinivasan, Patcharin Krutmuang	Larvicidal Enzyme Inhibition and Repellent Activity of Red MangroveRhizophora mucronata(Lam.) Leaf Extracts and Their Biomolecules against Three Medically Challenging Arthropod Vectors	http://dx.doi.org/10.3390/molecules25173844	Aedes; Anopheles; Culex	3	YES	YES	NO
2020	Thailand	Nathamon Kosoltanapiwat, Jarinee Tongshoob, Preeraya Singkhaimuk, Chanyapat Nitatsukprasert, Silas A. Davidson, Alongkot Ponlawat	Entomological Surveillance for Zika and Dengue Virus in Aedes Mosquitoes: Implications for Vector Control in Thailand	http://dx.doi.org/10.3390/pathogens9060442	Aedes	1	YES	YES	NO
2020	Thailand	Vitara Punpapong, Thikhumporn Sittivicharpinyo, Passorn Wonnapinij, Wunrada Surat.	Phylogenetic and recombinant analyses of complete coding sequences of DENV-1 from field-caught mosquitoes in Thailand	http://dx.doi.org/10.1016/j.virusres.2020.198041	Aedes	1	YES	YES	NO
2020	Thailand	Jitra Sanisuriwong, Nichapat Yurayart, Aunyaratana Thontiravong, Sonthaya Tiawsirisup	Duck Tembusu virus detection and characterization from mosquitoes in duck farms, Thailand	http://dx.doi.org/10.1111/tbed.13474	Culex	1	YES	YES	NO
2020	Thailand	Sunaiyana Sathantriphop , Pungasem Paeporn , Phubeth Ya-umphan , Pongsakorn Mukkhun , Kanutcharee Thanispong , Chitti Chansang , Michael J Bangs , Theeraphap Chareonviriyaphap , Krajana Tainchum	Behavioral Action of Deltamethrin and Cypermethrin in Pyrethroid-Resistant Aedes aegypti (Diptera: Culicidae): Implications for Control Strategies in Thailand	http://dx.doi.org/10.1093/jme/tjaa019	Aedes	1	YES	YES	NO
2020	Thailand	Ankita Sindhania, Manoj K. Das, Gunjan Sharma, Sinnathamby N. Surendran, B. R. Kaushal, Himanshu P. Lohani, Om P. Singh	Molecular forms of Anopheles subpictus and Anopheles sundaicus in the Indian subcontinent	http://dx.doi.org/10.1186/s12936-020-03492-2	Anopheles	1	YES	YES	NO
2020	Thailand	Napadol Sudsom, Kuaanan Techato, Suwich Thammapalo, Nannapat Pruphetkaew, Noodchanath Kongchouy, Virasakdi Chongsuvivatwong, Theerakamol Pengsakul.	Indoor spray and windows screens effects on dengue vector density after space spraying in a field trial	http://dx.doi.org/10.4103/1995-7645.273571	Aedes	1	YES	YES	NO
2020	Thailand	Anchana Sumarnrote, Hans J. Overgaard, Vincent Corbel, Kanutcharee Thanispong, Theeraphap Chareonviriyaphap, Sylvie Manguin.	Species diversity and insecticide resistance within the Anopheles hyrcanus group in Ubon Ratchathani Province, Thailand	http://dx.doi.org/10.1186/s13071-020-04389-4	Anopheles	1	YES	YES	NO
2020	Thailand	Suchada Sumruayphol, Tanawat Chaiphongpachara, Yudthana Samung, Jiraporn Ruangsittichai, Liwang Cui, Daibin Zhong, Jetsumon Sattabongkot, Patchara Sriwichai.	Seasonal dynamics and molecular differentiation of three natural Anopheles species (Diptera: Culicidae) of the Maculatus group (Neocellia series) in malaria hotspot villages of Thailand	http://dx.doi.org/10.1186/s13071-020-04452-0	Anopheles	1	YES	YES	NO
2020	Thailand	Krajana Tainchum, Chloé Dupont, Theeraphap Chareonviriyaphap, Estelle Jumas-Bilak, Michael J. Bangs, Sylvie Manguin.	Bacterial Microbiome in Wild-Caught Anopheles Mosquitoes in Western Thailand	http://dx.doi.org/10.3389/fmicb.2020.00965	Anopheles	1	YES	YES	NO
2020	Thailand	Parinya Wilai, Rusdiyah Sudirman Made Ali, Jassada Saingamsook, Atiporn Saeung, Anuluck Junkum, Catherine Walton, Ralph E. Harbach, Pradya Somboon.	Integrated systematics of Anopheles subpictus (Diptera: Culicidae) in the Oriental Region, with emphasis on forms in Thailand and Sulawesi, Indonesia	http://dx.doi.org/10.1016/j.actatropica.2020.105503	Anopheles	1	YES	YES	NO
2020	Thailand	Parinya Wilai, Rinzin Namgay, Rusdiyah Sudirman Made Ali, Jassada Saingamsook, Atiporn Saeung, Anuluck Junkum, Catherine Walton, Ralph E. Harbach, Pradya Somboon	A Multiplex PCR Based on Mitochondrial COI Sequences for Identification of Members of the Anopheles barbirostris Complex (Diptera: Culicidae) in Thailand and Other Countries in the Region	http://dx.doi.org/10.3390/insects11070409	Anopheles	1	YES	YES	NO
2020	Timor-Leste	Barreto E, Resende MC, Eiras AE, Demarco Júnior PC	Evaluation of the baited ovitrap with natural attractant for monitoring Aedes spp. in Dili, capital of East Timor	10.1590/1413-81232020252.12512018	Aedes	1	YES	YES	NO
2020	Vietnam	Le T. Huong, Trinh T. Huong, Nguyen T.T. Huong, Nguyen H. Hung, Pham T.T. Dat, Ngo X. Luong, Isiaka A. Ogunwande	Chemical composition and larvicidal activity of essential oils from Zingiber montanum (J. Koenig) Link ex. A. Dietr. against three mosquito vectors	http://dx.doi.org/10.37360/blacpma.20.19.6.39	Aedes; Culex	2	YES	YES	NO
2020	Vietnam	Le T. Huong, Trinh T. Huong, Nguyen T.T. Huong, Nguyen H. Hung, Pham T.T. Dat, Ngo X. Luong, Isiaka A. Ogunwande	Mosquito Larvicidal Activity of the Essential Oil of Zingiber collinsii against Aedes albopictus and Culex quinquefasciatus	http://dx.doi.org/10.5650/jos.ess19175	Aedes; Culex	2	YES	YES	NO
2020	Vietnam	Luong Thi Nguyen, Huy Xuan Le, Dong Thanh Nguyen, Ha Quang Ho, Ting-Wu Chuang	Impact of Climate Variability and Abundance of Mosquitoes on Dengue Transmission in Central Vietnam	http://dx.doi.org/10.3390/ijerph17072453	Aedes	1	YES	YES	NO
2020	Vietnam	T. X. Vu, B. V. Andrianov, D. C. Vu, I. I. Goryacheva	qPCR Identification of the kdr Allele F1534C in Voltage-Gated Sodium Channel Gene (vgsc) of the Major Mosquito Vectors Aedes aegypti and Aedes albopictus in Northern and Central Vietnam	http://dx.doi.org/10.1134/S1022795420040158	Aedes	1	YES	YES	NO
2020	Vietnam	Parinya Wilai, Rusdiyah Sudirman Made Ali, Jassada Saingamsook, Atiporn Saeung, Anuluck Junkum, Catherine Walton, Ralph E. Harbach, Pradya Som	Integrated systematics of Anopheles subpictus (Diptera: Culicidae) in the Oriental Region, with emphasis on forms in Thailand and Sulawesi, Indonesia	http://dx.doi.org/10.1016/j.actatropica.2020.105503	Anopheles	1	YES	YES	NO
2020	Hong Kong	Elaine Y. Y. Huang, Annette Y. P. Wong, Ivy H. T. Lee, Zhe Qu, Ho Yin Yip, Chi‑wah Leung, Shuk‑may Yin, Jerome H. L. Hui	Infection patterns of dengue, Zika and endosymbiont Wolbachia in the mosquito Aedes albopictus in Hong Kong	http://dx.doi.org/10.1186/s13071-020-04231-x	Aedes	1	NO	YES	NO
2020	Hong Kong	Y. Liao, T.T.-Y. Lam	Arbovirus surveillance in the adult female Aedes mosquitoes of Hong Kong	http://dx.doi.org/10.1016/j.ijid.2020.09.1004	Aedes	1	NO	YES	NO
2020	Hong Kong	Katie W.Y. Yeung, John P. Giesy, Guang-Jie Zhou, Kenneth M.Y. Leung	Occurrence, toxicity and ecological risk of larvicidal oil in the coastal marine ecosystem of Hong Kong	http://dx.doi.org/10.1016/j.marpolbul.2020.111178	Aedes	1	NO	YES	NO
2020	Singapore	Huicong Ding, Huiqing Yeo, Nalini Puniamoorthy	Wolbachia infection in wild mosquitoes (Diptera: Culicidae): implications for transmission modes and host-endosymbiont associations in Singapore	10.1186/s13071-020-04466-8	Aedes; Armigeres; Culex; Coquillettidia; Uranotaenia; Mansonia	6	NO	YES	NO
2020	Singapore	Igor Filipović, Hapuarachchige Chanditha Hapuarachchi, Wei-Ping Tien, Muhammad Aliff Bin Abdul Razak, Caleb Lee, Cheong Huat Tan, Gregor J. Devine, Gordana Rašić	Using spatial genetics to quantify mosquito dispersal for control programs	10.1186/s12915-020-00841-0	Aedes	1	NO	YES	NO
2020	Singapore	Janet Ong, Chee-Seng Chong, Grace Yap, Caleb Lee, Muhammad Aliff Abdul Razak, Suzanna Chiang, Lee-Ching Ng	Gravitrap deployment for adult Aedes aegypti surveillance and its impact on dengue cases	10.1371/journal.pntd.0008528	Aedes	1	NO	YES	NO
2020	Singapore	Jayanthi Rajarethinam, Janet Ong, Zhi-Wei Neo, Lee-Ching Ng, Joel Aik	Distribution and seasonal fluctuations of Ae. aegypti and Ae. albopictus larval and pupae in residential areas in an urban landscape	10.1371/journal.pntd.0008209	Aedes	1	NO	YES	NO
2020	Singapore	Stacy Soh, Joel Aik	The abundance of Culex mosquito vectors for West Nile Virus and other flaviviruses: A time-series analysis of rainfall and temperature dependence in Singapore	10.1016/j.scitotenv.2020.142420	Culex	1	NO	YES	NO
2020	Singapore	Grace Yap, Diyar Mailepessov, Xiao Fang Lim, Sharon Chan, Choon Beng How, Mahathir Humaidi, Gladys Yeo, Chee Seng Chong, Sai Gek Lam-Phua, Ruth Lee, Chiharu Okumura, Indra Vythilingam, Lee Ching Ng	Detection of Japanese Encephalitis Virus in Culex Mosquitoes in Singapore	10.4269/ajtmh.19-0377	Culex	1	NO	YES	NO
2020	Singapore	Gladys Yeo, Sharon Chan, Choon Beng How, Mahathir Humaidi, Xiao Fang Lim, Diyar Mailepessov, Chee Seng Chong, Sai Gek Phua-Lam, Ruth Lee, Hapuarachchige Chanditha Hapuarachchi, Lee Ching Ng, Grace Yap	Molecular Analysis of the Bloodmeals of Culex spp. Mosquitoes at Natural Habitats in Singapore to Investigate the Potential Risk of Japanese Encephalitis Virus and West Nile Virus Transmission	10.1089/vbz.2019.2576	Culex	1	NO	YES	NO
2020	India	Viral R. Bajwala, Denny John, Daniel Rajasekar, Alex Eapen, Manoj V. Murhekar	Burden of Dengue with Related Entomological and Climatic Characteristics in Surat City, Gujarat, India, 2011-2016: An Analysis of Surveillance Data	10.4269/ajtmh.19-0967	Aedes	1	YES	YES	NO
2020	India	Sumi Chetry, Saurav Jyoti Patgiri, Dibya Ranjan Bhattacharyya, Prafulla Dutta, N. Pradeep Kumar	Incrimination of Aedes aegypti and Aedes albopictus as vectors of dengue virus serotypes 1, 2 and 3 from four states of Northeast India	10.1099/acmi.0.000101	Aedes	1	YES	YES	NO
2020	India	Appadurai Daniel Reegan, Munusamy Rajiv Gandhi, Antony Cruz Asharaja, Chitra Devi, Shanmugam Perumal Shanthakumar	COVID-19 lockdown: impact assessment on Aedes larval indices, breeding habitats, effects on vector control programme and prevention of dengue outbreaks	10.1016/j.heliyon.2020.e05181	Aedes	1	YES	YES	NO
2020	India	Ramesh C. Dhiman, Yogesh Yadav, Poonam Singh	Ecological change resulting in high density of Anopheles culicifacies in Karbi Anglong district, Assam, India	10.4103/0972-9062.311785	Anopheles	1	YES	YES	NO
2020	India	Subhadeep Ghosh, Atul Kotwal, Kapil Pandya, Arun K. Yadav	Epidemiological and entomological surveillance of Dengue: Findings and lessons learnt during the seasonal spurt in a large urban area in Delhi-National Capital Territory, India	10.4103/0972-9062.318316	Aedes	1	YES	YES	NO
2020	India	Raja Babu S. Kushwah, Taranjeet Kaur, Cherry L. Dykes, H. Ravi Kumar, Neera Kapoor, Om P. Singh	A new knockdown resistance (kdr) mutation, F1534L, in the voltage-gated sodium channel of Aedes aegypti, co-occurring with F1534C, S989P and V1016G	10.1186/s13071-020-04201-3	Aedes	1	YES	YES	NO
2020	India	Deepti Mathur, Mamta Patel, Pratibha Vyas, Rashmi Kaushal, Girish Chandra Dash, Akhil Dhanesh Goel, Pankaj Bhardwaj, Manoj Kumar Gupta, Nitin Kumar Joshi	Revitalising community engagement and surveillance challenges for strengthening dengue control in Jodhpur, Western Rajasthan, India - A mixed method study	10.1016/j.jiph.2020.08.005	Aedes	1	YES	YES	NO
2020	India	Sudhansu Sekhar Sahu, Sonia Thankachy, Smrutidhara Dash, Gunasekaran Kasinathan, Ashwani Kumar	Intensity of pyrethroid resistance in Anopheles culicifacies s.l. (Diptera: Culicidae) in Odisha State, India	10.1080/20477724.2020.1751999	Anopheles	1	YES	YES	NO
2020	India	Sudhansu Sekhar Sahu, Sonia Thankachy, Smrutidhara Dash, Krishnamoorthy Nallan, Subramanian Swaminathan, Gunasekaran Kasinathan, Jambulingam Purushothaman	Evaluation of long-lasting indoor residual spraying of deltamethrin 62.5 SC-PE against malaria vectors in India	10.1186/s12936-020-3112-4	Anopheles	1	YES	YES	NO
2020	India	Sudhansu Sekhar Sahu, Sonia Thankachy, Smrutidhara Dash, Premalata Acharya, Balakrishnan Vijayakumar, Kasinathan Gunasekaran, Ashwani Kumar	A preliminary study on operational significance of DDT against Anopheles culicifacies s.l. (Diptera: Culicidae), a major malaria vector in Odisha state of India	10.4103/0972-9062.313968	Anopheles	1	YES	YES	NO
2020	India	Om P. Singh, Nutan Nanda, Dinesh Chandra, Deepa Jha, Tridibes Adak, Virendra K. Dua, Sarala K. Subbarao	Modified PCR-based assay for the differentiation of members of Anopheles fluviatilis complex in consequence of the discovery of a new cryptic species (species V)	10.1186/s12936-020-03172-1	Anopheles	1	YES	YES	NO
2020	India	Raja Babu S. Kushwah, Taranjeet Kaur, Cherry L. Dykes, H. Ravi Kumar, Neera Kapoor, Om P. Singh	Evaluation of the larvicidal potential of root and leaf extracts of Saussurea costus (Falc.) Lipsch. against three mosquito vectors:Anopheles stephensi, Aedes aegypti, and Culex quinquefasciatus	http://dx.doi.org/10.1590/0037-8682-0018-2019	Aedes	1	YES	YES	NO
2020	India	Sivaraman Balaji, Subramani Gnana Shekaran, Solai Ramatchandirane Prabagaran	Cultivable bacterial communities associated with the salivary gland ofAedes aegypti	http://dx.doi.org/10.1007/s42690-020-00310-9	Aedes	1	YES	YES	NO
2020	India	Seema Devi, Taruna Kaura, Jaspreet Kaur, Lovleen, Jaspreet Takkar, S.K. Sharma, G.S. Grover	Prevalence of dengue vectors, larval breeding habitats, Stegomyia indices and their correlation with dengue cases in urban and rural areas of Punjab, India	http://dx.doi.org/10.4103/0972-9062.313966	Aedes	1	YES	YES	NO
2020	India	Kuppusamy Elumalai, Shahid Mahboob, Khalid A. Al-Ghanim, Fahad Al-Misned, Jeganathan Pandiyan, Putta Muralidharan Kousik Baabu, Kaliyamoorthy Krishnappa, Marimuthu Govindarajan	Entomofaunal survey and larvicidal activity of greener silver nanoparticles: A perspective for novel eco-friendly mosquito control	http://dx.doi.org/10.1016/j.sjbs.2020.08.046	Aedes; Anopheles; Armigeres; Culex; Ochlerotatus; Orthopodomyia; Uranotaenia	7	YES	YES	NO
2020	India	Ratnapal Gandhi, Kamlesh K. Yadav, Prabhakargouda B. Patil, Pankaj Bihani, Bharat Char, Shaibal K. Dasgupta, Usha B. Zehr, Shirish R. Barwale	Molecular analysis of mitochondrial cytochrome oxidase I gene of Aedes aegypti L. mosquitoes	http://dx.doi.org/10.1016/j.aspen.2019.10.006	Aedes	1	YES	YES	NO
2020	India	Claudio Genchi, Laura Helen Kramer	The prevalence of Dirofilaria immitis and D. repens in the Old World	http://dx.doi.org/10.1016/j.vetpar.2019.108995	Aedes; Culex	2	YES	YES	NO
2020	India	Swapan Kumar Ghosh, Dipanjan Podder, Atanu Kumar Panja, Sabyasachi Mukherjee	In target areas where human mosquito-borne diseases are diagnosed, the inclusion of the pre-adult mosquito aquatic niches parameters will improve the integrated mosquito control program	http://dx.doi.org/10.1371/journal.pntd.0008605	Aedes; Anopheles; Culex	3	YES	YES	NO
2020	India	Lakshmanan Govindan, Sathiyaseelan Anbazhagan, Ammar B. Altemimi, Karthik Lakshminarayanan, Sivaranjan Kuppan, Anubhav Pratap-Singh, Murugesan Kandasamy	Efficacy of Antimicrobial and Larvicidal Activities of Green Synthesized Silver Nanoparticles Using Leaf Extract of Plumbago auriculata Lam	http://dx.doi.org/10.3390/plants9111577	Aedes; Culex	2	YES	YES	NO
2020	India	Kasinathan Gunasekaran, Sudhansu Sekhar Sahu, Tharmalingam Vijayakumar, Swaminathan Subramanian, Manju Rahi, Purushothaman Jambulingam	Evaluation of DawaPlus 3.0 and DawaPlus 4.0, deltamethrin-PBO combination nets against pyrethroid-resistant Anopheles culicifacies in experimental huts in India	http://dx.doi.org/10.1186/s12936-020-3119-x	Anopheles	1	YES	YES	NO
2020	India	V. N. Kalpana, Khaloud Mohammed Alarjani, V. Devi Rajeswari	Enhancing malaria control using Lagenaria siceraria and its mediated zinc oxide nanoparticles against the vector Anopheles stephensi and its parasite Plasmodium falciparum	http://dx.doi.org/10.1038/s41598-020-77854-w	Anopheles	1	YES	YES	NO
2020	India	Sengodan Karthi, Karthic Uthirarajan, Vinothkumar Manohar, Manigandan Venkatesan, Kamaraj Chinnaperumal, Prabhakaran Vasantha-Srinivasan, Patcharin Krutmuang	Larvicidal Enzyme Inhibition and Repellent Activity of Red MangroveRhizophora mucronata(Lam.) Leaf Extracts and Their Biomolecules against Three Medically Challenging Arthropod Vectors	http://dx.doi.org/10.3390/molecules25173844	Aedes; Anopheles; Culex	3	YES	YES	NO
2020	India	Sengodan Karthi, Manohar Vinothkumar, Uthirarajan Karthic, Venkatesan Manigandan, Ramachandran Saravanan, Prabhakaran Vasantha-Srinivasan, Chinnaperumal Kamaraj, Muthugounder S. Shivakumar, Surajit De Mandal, Arumugam Velusamy, Patcharin Krutmuang, Sengottayan Senthil-Nathan	Biological effects of Avicennia marina (Forssk.) vierh. extracts on physiological, biochemical, and antimicrobial activities against three challenging mosquito vectors and microbial pathogens	http://dx.doi.org/10.1007/s11356-020-08055-1	Aedes; Anopheles; Culex	3	YES	YES	NO
2020	India	Kaliyamoorthy Krishnappa, Mathalaimuthu Baranitharan, Kuppusamy Elumalai, Jeganathan Pandiyan	Larvicidal and repellant effects of Jussiaea repens (L.) leaf ethanol extract and its major phyto-constituent against important human vector mosquitoes (Diptera: Culicidae)	http://dx.doi.org/10.1007/s11356-020-08917-8	Aedes; Anopheles; Culex	3	YES	YES	NO
2020	India	Gaurav Kumar, Shweta Pasi, V.P. Ojha, Ramesh C. Dhiman	Entomological investigation of an outbreak of Japanese encephalitis in Solan district, Himachal Pradesh	http://dx.doi.org/10.4103/0972-9062.313972	Culex	1	YES	YES	NO
2020	India	Rajesh Kumar Malla, Koushik Kumar Mandal, Manali Dutta, Goutam Chandra	An estimation of monthly propagation of dengue vector Aedes aegypti in rainwater filled tires	http://dx.doi.org/10.1080/09670874.2019.1616130	Aedes	1	YES	YES	NO
2020	India	Ashok K. Mishra, Praveen K. Bharti, Anup Vishwakarma, Sekh Nisar, Harsh Rajvanshi, Ravendra K. Sharma, Kalyan B. Saha, Man Mohan Shukla, Himanshu Jayswar, Aparup Das, Harpreet Kaur, Suman L. Wattal, Altaf A. Lal	A study of malaria vector surveillance as part of the Malaria Elimination Demonstration Project in Mandla, Madhya Pradesh	http://dx.doi.org/10.1186/s12936-020-03517-w	Anopheles	1	YES	YES	NO
2020	India	Natarajan, R., Eapen, A. & Jambulingam, P.	Heizmannia rajagopalani n. sp. (Diptera: Culicidae) in Kerala, India, a species previously misidentified as Hz. metallica (Leicester)	http://dx.doi.org/10.11646/zootaxa.4722.5.5	Heizmannia	1	YES	YES	NO
2020	India	Addepalli Premkumar, Ananganallur Nagarajan Shriram, Kaliannagounder Krishnamoorthy, Swaminathan Subramanian, Venkatesan Vasuki, Paluru Vijayachari, Purushothaman Jambulingam	Molecular xenomonitoring of diurnally subperiodic Wuchereria bancrofti infection in Aedes (Downsiomyia) niveus (Ludlow, 1903) after nine rounds of Mass Drug Administration in Nancowry Islands, Andaman and Nicobar Islands, India	http://dx.doi.org/10.1371/journal.pntd.0008763	Aedes	1	YES	YES	NO
2020	India	Alka Rani, B. N. Nagpal, Himmat Singh, Sucheta Shah Mehta, Aruna Srivastava, Rekha Saxena	Potential role of Anopheles subpictus as a malaria vector in Ghaziabad District, Uttar Pradesh, India	http://dx.doi.org/10.1007/s42690-020-00296-4	Anopheles	1	YES	YES	NO
2020	India	Madhurima Seal, Soumendranath Chatterjee	Prevalence of Three Mosquito Vectors: Anopheles, Culex and Aedes in Some Areas of Hooghly West Bengal, India	http://dx.doi.org/10.21786/bbrc/13.1/39	Aedes; Anopheles; Culex	3	YES	YES	NO
2020	India	Arpita Shukla, A. Rajalakshmi, K. Subash, S. Jayakumar, N. Arul, Pradeep Kumar Srivastava, Alex Eapen, Jayalakshmi Krishnan	Seasonal variations of dengue vector mosquitoes in rural settings of Thiruvarur district in Tamil Nadu, India	http://dx.doi.org/10.4103/0972-9062.308803	Aedes; Anopheles; Culex	3	YES	YES	NO
2020	India	Ankita Sindhania, Manoj K. Das, Gunjan Sharma, Sinnathamby N. Surendran, B. R. Kaushal, Himanshu P. Lohani, Om P. Singh	Molecular forms of Anopheles subpictus and Anopheles sundaicus in the Indian subcontinent	http://dx.doi.org/10.1186/s12936-020-03492-2	Anopheles	1	YES	YES	NO
2020	India	B. Singh, C. Baruah, D. Saikia, J. Gurung	Species composition of mosquito breeding in bamboo stumps in Sikkim, India	http://dx.doi.org/10.4103/0972-9062.308808	Aedes; Armigeres; Ochlerotatus; Orthopodomyia; Toxorhynchites	5	YES	YES	NO
2020	India	Abhisekh Subba, Minu Bharati, Priyanka Rai, Dhiraj Saha	Phytochemical composition of Heracleum nepalense D. Don fruit extracts and its activity against the larvae of Aedes albopictus (Diptera: Culicidae)	http://dx.doi.org/10.1007/s42690-019-00088-5	Aedes	1	YES	YES	NO
2020	India	Swaminathan Subramanian, Purushothaman Jambulingam, Kaliannagounder Krishnamoorthy, Neelavathi Sivagnaname, Candasamy Sadanandane, Venkatesan Vasuki, Chokkalingam Palaniswamy, Balakrishnan Vijayakumar, Adinarayanan Srividya, Hari Kishan K. Raju	Molecular xenomonitoring as a post-MDA surveillance tool for global programme to eliminate lymphatic filariasis: Field validation in an evaluation unit in India	http://dx.doi.org/10.1371/journal.pntd.0007862	Culex	1	YES	YES	NO
2020	Barbados	Thannesberger, J; Rascovan, N; Eisenmann, A; Klymiuk, I; Zittra, C; Fuehrer, HP; Scantlebury-Manning, T; Gittens-St Hilaire, M; Austin, S; Landis, RC; Steininger, C	Highly Sensitive Virome Characterization of Aedes aegypti and Culex pipiens Complex from Central Europe and the Caribbean Reveals Potential for Interspecies Viral Transmission	http://dx.doi.org/10.3390/pathogens9090686	Aedes; Culex	2	NO	YES	NO
2020	Brazil	Ribeiro GO, Morais VS, Monteiro FJC, Ribeiro ESD, Rego MODS, Souto RNP, Villanova F, Tahmasebi R, Hefford PM, Deng X, Delwart E, Cerdeira Sabino E, Fernandes LN, da Costa AC, Leal É.	Aedes aegypti from Amazon Basin Harbor High Diversity of Novel Viral Species	10.3390/v12080866	Aedes	1	YES	YES	NO
2020	Brazil	Ximenes, MDFD; Galvao, JMD; Inacio, CLS; Silva, VPME; Pereira, RLD; Pinheiro, MPG; Silva, MMD; Gomes, CES	Arbovirus expansion: New species of culicids infected by the Chikungunya virus in an urban park of Brazil	http://dx.doi.org/10.1016/j.actatropica.2020.105538	Aedes; Wyeomyia	2	YES	YES	NO
2020	Brazil	Oliveira, TMP; Sanabani, SS; Sallum, MAM	Asaia (Rhodospirillales: Acetobacteraceae) and Serratia (Enterobacterales: Yersiniaceae) associated with Nyssorhynchus braziliensis and Nyssorhynchus darlingi (Diptera: Culicidae)	http://dx.doi.org/10.1590/1806-9665-RBENT-2019-0010	Anopheles	1	YES	YES	NO
2020	Brazil	Pinto, RD; Bauzer, LGSD; Borges, DT; Lima, JBP	Assessing the efficacy of two new formulations of larvicide pyriproxyfen for the control of Aedes aegypti using dissemination stations in two sites of Rio de Janeiro city	http://dx.doi.org/10.1590/0074-02760200271	Aedes	1	YES	YES	NO
2020	Brazil	Glavinic, U; Varga, J; Paslaru, AI; Hauri, J; Torgerson, P; Schaffner, F; Veronesi, E	Assessing the role of two populations of Aedes japonicus japonicus for Zika virus transmission under a constant and a fluctuating temperature regime	http://dx.doi.org/10.1186/s13071-020-04361-2	Aedes	1	YES	YES	NO
2020	Brazil	Campos, KB; Martins, AJ; Rodovalho, CD; Bellinato, DF; Dias, LD; Macoris, MDD; Andrighetti, MTM; Lima, JBP; Obara, MT	Assessment of the susceptibility status of Aedes aegypti (Diptera: Culicidae) populations to pyriproxyfen and malathion in a nation-wide monitoring of insecticide resistance performed in Brazil from 2017 to 2018	http://dx.doi.org/10.1186/s13071-020-04406-6	Aedes; Anopheles	2	YES	YES	NO
2020	Brazil	Oliveira, TMP; Sanabani, SS; Sallum, MAM	Bacterial diversity associated with the abdomens of naturallyPlasmodium-infected and non-infectedNyssorhynchus darlingi	http://dx.doi.org/10.1186/s12866-020-01861-0	Anopheles	1	YES	YES	NO
2020	Brazil	Rêgo, FD; de Oliveira, MA; Carvalho, GMD; Andrade, JD	Biodiversity of Hematophagous Diptera (Culicidae and Psychodidae) in a Small Hydroelectric Power Station and Surrounding Area in the State of Minas Gerais, Brazil	http://dx.doi.org/10.1093/jme/tjz144	Aedes; Anopheles; Culex	3	YES	YES	NO
2020	Brazil	Ribeiro Cruz AC, Pinto Nunes Neto J, Patroca da Silva S, Vieira Pinto da Silva E, Juscely Galvão Pereira G, Maia Santos M, Antônio de Oliveira Monteiro H, Barreto Dos Santos F, José de Paula Souza E Guimarães R, Fortes Aragão C, Carício Martins L.	Chikungunya virus Detection in Aedes aegypti and Culex quinquefasciatus during an Outbreak in the Amazon Region	10.3390/v12080853	Aedes; Culex	2	YES	YES	NO
2020	Brazil	Maia, DD; Bastos, AQ; Leite, PJ; Gil-Santana, HR; Silva, JD; Alencar, J	COMPARATIVE ANALYSIS BETWEEN SAMPLING METHODS FOR IMMATURE MOSQUITOES IN AN ATLANTIC FOREST FRAGMENT IN BRAZIL	https://jamca.kglmeridian.com/view/journals/moco/36/4/article-p245.xml	Aedes; Culex	2	YES	YES	NO
2020	Brazil	Nascimento KLC, da Silva JFM, Zequi JAC, Lopes J.	Comparison Between Larval Survey Index and Positive Ovitrap Index in the Evaluation of Populations of Aedes (Stegomyia) aegypti (Linnaeus, 1762) North of Paraná, Brazil	https://journals.sagepub.com/doi/full/10.1177/1178630219886570	Aedes	1	YES	YES	NO
2020	Brazil	Brandao, CM; Cavalcante, KSB; Teles, RD; Marques, GDE; Monteiro, OS; Andrade, EHA; Maia, JGS	Composition and Larvicidal Activity of the Oil ofDizygostemon riparius(Plantaginaceae), a New Aromatic Species Occurring in Maranhao, Brazil	http://dx.doi.org/10.1002/cbdv.202000462	Aedes	1	YES	YES	NO
2020	Brazil	da Silva, AF; Machado, LC; de Paula, MB; Vieira, CJDP; Bronzoni, RVD; Santos, MAVD; Wallau, GL	Culicidae evolutionary history focusing on the Culicinae subfamily based on mitochondrial phylogenomics	http://dx.doi.org/10.1038/s41598-020-74883-3	Aedes; Culex	2	YES	YES	NO
2020	Brazil	Pedro, PM; Amorim, J; Rojas, MVR; Sá, IL; Galardo, AKR; Santos, NF; de Carvalho, DP; Ribeiro, KAN; Razzolini, MTP; Sallum, MAM	Culicidae-centric metabarcoding through targeted use of D2 ribosomal DNA primers	http://dx.doi.org/10.7717/peerj.9057	Aedes; Anopheles; Culex	3	YES	YES	NO
2020	Brazil	Cunha, MS; Luchs, A; da Costa, AC; Ribeiro, GD; dos Santos, FCP; Nogueira, JS; Komninakis, SV; Marinho, RDS; Witkin, SS; Villanova, F; Deng, XT; Sabino, EC; Delwart, E; Leal, É; Nogueira, ML; Maiorka, PC	Detection and characterization of Ilheus and Iguape virus genomes in historical mosquito samples from Southern Brazil	http://dx.doi.org/10.1016/j.actatropica.2020.105401	Aedes; Anopheles; Culex	3	YES	YES	NO
2020	Brazil	Kubiszeski, JR; Vieira, CJDP; Thies, SF; da Silva, DJF; Barreto, ES; Mondini, A; Bronzoni, RVD	Detection of the Asian II genotype of dengue virus serotype 2 in humans and mosquitoes in Brazil	http://dx.doi.org/10.1590/0037-8682-0439-2019	Aedes; Culex	2	YES	YES	NO
2020	Brazil	Barrio-Nuevo, KM; Cunha, MS; Luchs, A; Fernandes, A; Rocco, IM; Mucci, LF; de Souza, RP; Medeiros-Sousa, ANR; Ceretti, W; Marrelli, MT	Detection of Zika and dengue viruses in wild-caught mosquitoes collected during field surveillance in an environmental protection area in Sao Paulo, Brazil	http://dx.doi.org/10.1371/journal.pone.0227239	Aedes; Anopheles; Culex	3	YES	YES	NO
2020	Brazil	Soares APM, Rosário ING, Silva IM.	Distribution and preference for oviposition sites of Aedes albopictus (Skuse) in the metropolitan area of Belém, in the Brazilian Amazon	10.1111/jvec.12402	Aedes	1	YES	YES	NO
2020	Brazil	Oliveira-Christe, R; Medeiros-Sousa, AR; Fernandes, A; Ceretti, W Jr; Marrelli, MT	Distribution of Culex (Microculex) (Diptera: Culicidae) in forest cover gradients	http://dx.doi.org/10.1016/j.actatropica.2019.105264	Culex	1	YES	YES	NO
2020	Brazil	Ceretti-Junior W, Oliveira-Christe R, Wilk-da-Silva R, Mucci LF, Duarte AMRC, Fernandes A, Barrio-Nuevo KM, Carvalho MP, Marrelli MT, Medeiros-Sousa AR.	Diversity analysis and an updated list of mosquitoes (Diptera: Culicidae) found in Cantareira State Park, São Paulo, Brazil	10.1016/j.actatropica.2020.105669	Aedes; Anopheles; Culex	3	YES	YES	NO
2020	Brazil	Almeida, JF; Belchior, HCM; Ríos-Velásquez, CM; Pessoa, FAC	Diversity of mosquitoes (Diptera: Culicidae) collected in different types of larvitraps in an Amazon rural settlement	http://dx.doi.org/10.1371/journal.pone.0235726	Aedes; Culex; Ochlerotatus	3	YES	YES	NO
2020	Brazil	Xavier, MD; Rodrigues, MP; de Melo, DCTV; Santos, EMD; Barbosa, RMR; de Oliveira, CMF	Double BR-OVT: a new trap model for collecting eggs and adult mosquitoes from Culex quinquefasciatus and Aedes spp.	http://dx.doi.org/10.1590/S1678-9946202062094	Aedes; Culex	2	YES	YES	NO
2020	Brazil	Vieira, CJSP; Thies, SF; Silva, DJF; Kubiszeski, JR; Barreto, ES; Monteiro, HAD; Mondini, A; Sao Bernardo, CS; Bronzoni, RVD	Ecological aspects of potential arbovirus vectors (Diptera: Culicidae) in an urban landscape of Southern Amazon, Brazil	http://dx.doi.org/10.1016/j.actatropica.2019.105276	Aedes; Anopheles; Culex	3	YES	YES	NO
2020	Brazil	Silva-Inacio, CL; de Paiva, AAP; de Araújo, JMG; Ximenes, MDFD	Ecological relationships of Haemagogus spegazzinii (Diptera: Culicidae) in a semiarid area of Brazil	http://dx.doi.org/10.1590/0037-8682-0502-2020	Haemagogus	1	YES	YES	NO
2020	Brazil	Alencar, J; de Mello, CF; Rodríguez-Planes, L; Silva, JD; Gil-Santana, HR; Bastos, AQ; Albuquerque, HG; Rodrigues, WC; Guimaraes, AÉ	Ecosystem diversity of mosquitoes (Diptera: Culicidae) in a remnant of Atlantic Forest, Rio de Janeiro state, Brazil	http://dx.doi.org/10.1111/aen.12508	Aedes; Anopheles; Culex	3	YES	YES	NO
2020	Brazil	Hayd, RLN; Carrara, L; Lima, JD; de Almeida, NCV; Lima, JBP; Martins, A	Evaluation of resistance to pyrethroid and organophosphate adulticides and kdr genotyping in Aedes aegypti populations from Roraima, the northernmost Brazilian State	http://dx.doi.org/10.1186/s13071-020-04127-w	Aedes	1	YES	YES	NO
2020	Brazil	Fontoura PS, da Costa AS, Ribeiro FS, Ferreira MS, Castro MC, Ferreira MU.	Field Efficacy of VectoMax FG and VectoLex CG Biological Larvicides for Malaria Vector Control in Northwestern Brazil	10.1093/jme/tjz220	Anopheles	1	YES	YES	NO
2020	Brazil	Bouyer, J; Culbert, NJ; Dicko, AH; Pacheco, MG; Virginio, J; Pedrosa, MC; Garziera, L; Pinto, ATM; Klaptocz, A; Germann, J; Wallner, T; Salvador-Herranz, G; Herrero, RA; Yamada, H; Balestrino, F; Vreysen, MJB	Field performance of sterile male mosquitoes released from an uncrewed aerial vehicle	http://dx.doi.org/10.1126/scirobotics.aba6251	Aedes	1	YES	YES	NO
2020	Brazil	Araújo, MD; Andrade, AO; dos Santos, NAC; Castro, RB; Pereira, DB; Rodrigues, MMD; Costa, GD; Pereira, AM Jr; Carvalho, LPC; de Medeiros, JF; Pereira-da-Silva, LH	First Observation of Experimental Plasmodium vivax Infection of Three Malaria Vectors from the Brazilian Amazon	http://dx.doi.org/10.1089/vbz.2019.2527	Anopheles	1	YES	YES	NO
2020	Brazil	Rezende, HR; Romano, CM; Claro, IM; Caleiro, GS; Sabino, EC; Felix, AC; Bissoli, J; Hill, S; Faria, NR; da Silva, TCC; Santos, APB; Cerutti, C; Vicente, CR	First report of Aedes albopictus infected by Dengue and Zika virus in a rural outbreak in Brazil	http://dx.doi.org/10.1371/journal.pone.0229847	Aedes	1	YES	YES	NO
2020	Brazil	Cunha MS, Faria NR, Caleiro GS, Candido DS, Hill SC, Claro IM, da Costa AC, Nogueira JS, Maeda AY, da Silva FG, de Souza RP, Spinola R, Tubaki RM, de Menezes RMT, Abade L, Mucci LF, Timenetsky MDCST, Sabino E.	Genomic evidence of yellow fever virus in Aedes scapularis, southeastern Brazil, 2016	10.1016/j.actatropica.2020.105390	Aedes	1	YES	YES	NO
2020	Brazil	Santos LHFD, Domingos PRC, Meireles SDF, Bridi LC, Pinto ACDS, Rafael MS.	Genotoxic Effects of Semi-Synthetic Isodillapiole on Oviposition in Aedes aegypti (Linnaeus, 1762) (Diptera: Culicidae)	10.1590/0037-8682-0467-2020	Aedes	1	YES	YES	NO
2020	Brazil	Arcanjo, DBMC; Vidal, PO; dos Santos, JYG; Venancio, LPR; Suesdek, L; Amorim, JH	Geometric morphometrics of Aedes aegypti populations and study of transmission of arboviral diseases in Barreiras, Brazil	http://dx.doi.org/10.1590/1806-9665-RBENT-2019-60	Aedes	1	YES	YES	NO
2020	Brazil	Melo, N; Wolff, GH; Costa-da-Silva, AL; Arribas, R; Triana, MF; Gugger, M; Riffell, JA; DeGennaro, M; Stensmyr, MC	Geosmin Attracts Aedes aegypti Mosquitoes to Oviposition Sites	http://dx.doi.org/10.1016/j.cub.2019.11.002	Aedes	1	YES	YES	NO
2020	Brazil	Orlandin, E; Santos, EB; Schneeberger, AH; Souza, VO; Favretto, MA	Habitat use by Neotropical mosquitoes (Diptera: Culicidae): vegetation structure and edge effects	http://dx.doi.org/10.1111/aen.12477	Aedes	1	YES	YES	NO
2020	Brazil	Nagaki SS, Chaves LSM, López RVM, Bergo ES, Laporta GZ, Conn JE, Sallum MAM.	Host feeding patterns of Nyssorhynchus darlingi (Diptera: Culicidae) in the Brazilian Amazon	10.1016/j.actatropica.2020.105751	Anopheles	1	YES	YES	NO
2020	Brazil	Arduino, MD; Mucci, LF; dos Santos, LM; Soares, MFD	Importance of microenvironment to arbovirus vector distribution in an urban area, Sao Paulo, Brazil	http://dx.doi.org/10.1590/0037-8682-0504-2019	Aedes	1	YES	YES	NO
2020	Brazil	Enslen AW, Lima Neto AS, Castro MC.	Infestation measured by Aedes aegypti larval surveys as an indication of future dengue epidemics: an evaluation for Brazil	10.1093/trstmh/traa021	Aedes	1	YES	YES	NO
2020	Brazil	Barbosa RMR, Melo-Santos MAV, Silveira JC Jr, Silva-Filha MHNL, Souza WV, Oliveira CMF, Ayres CFJ, Xavier MDN, Rodrigues MP, Santos SAD, Nakazawa MM, Regis LN.	Infestation of an endemic arbovirus area by sympatric populations of Aedes aegypti and Aedes albopictus in Brazil	10.1590/0074-02760190437	Aedes	1	YES	YES	NO
2020	Brazil	da Cruz, LCDA; Guimaraes, AGF; de Souza, EM; Ferreira, RD; Gomes, RDR; Slhessarenko, RD; Atanaka, M	Influence of climatic variables on the Aedes aegypti and Culex quinquefasciatus populations in Mato Grosso, Brazil	http://dx.doi.org/10.1590/0037-8682-0185-2019	Aedes; Anopheles; Culex	3	YES	YES	NO
2020	Brazil	Wilk-da-Silva, R; Mucci, LF; Ceretti, W; Duarte, AMRD; Marrelli, MT; Medeiros-Sousa, AR	Influence of landscape composition and configuration on the richness and abundance of potential sylvatic yellow fever vectors in a remnant of Atlantic Forest in the city of Sao Paulo, Brazil	http://dx.doi.org/10.1016/j.actatropica.2020.105385	Aedes; Haemagogus; Psorophora	3	YES	YES	NO
2020	Brazil	Medeiros-Sousa, AR; de Oliveira-Christe, R; Camargo, AA; Scinachi, CA; Milani, GM; Urbinatti, PR; Natal, D; Ceretti, W Jr; Marrelli, MT	Influence of water's physical and chemical parameters on mosquito (Diptera: Culicidae) assemblages in larval habitats in urban parks of Sao Paulo, Brazil	http://dx.doi.org/10.1016/j.actatropica.2020.105394	Aedes; Anopheles; Culex	3	YES	YES	NO
2020	Brazil	Ferreira, RD; da Cruz, LCDA; de Souza, VJ; Neves, NAD; de Souza, VC; Franco, LC; Lemos, PD; de Lima, CPS; Naveca, FG; Atanaka, M; Nunes, MRT; Slhessarenko, RD	Insect-specific viruses and arboviruses in adult male culicids from Midwestern Brazil	http://dx.doi.org/10.1016/j.meegid.2020.104561	Aedes; Anopheles; Culex	3	YES	YES	NO
2020	Brazil	Hendy, A; Hernandez-Acosta, E; Chaves, BA; Fé, NF; Valério, D; Mendonça, C; de Lacerda, MVG; Buenemann, M; Vasilakis, N; Hanley, KA	Into the woods: Changes in mosquito community composition and presence of key vectors at increasing distances from the urban edge in urban forest parks in Manaus, Brazil	http://dx.doi.org/10.1016/j.actatropica.2020.105441	Aedes; Anopheles; Culex; Psorophora; Haemagogus	5	YES	YES	NO
2020	Brazil	Costa, MM; Campos, KB; Brito, LP; Roux, E; Rodovalho, CM; Bellinato, DF; Lima, JBP; Martins, AJ	Kdr genotyping in Aedes aegypti from Brazil on a nation-wide scale from 2017 to 2018	http://dx.doi.org/10.1038/s41598-020-70029-7	Aedes	1	YES	YES	NO
2020	Brazil	Leandro AS, Rios JA, Britto ADS, Galvão SR, Lopes RD, Rivas AV, Martins CA, da Silva I, Delai RM, Gonçalves DD, da Silva MAN, Palacio-Cortès AM, Schuartz V, Sibim AC, de Castro WAC.	Malathion insecticide resistance in Aedes aegypti: laboratory conditions and in situ experimental approach through adult entomological surveillance	10.1111/tmi.13474	Aedes	1	YES	YES	NO
2020	Brazil	Garcia, KKS; Versiani, HS; Araújo, TO; Conceiçao, JPA; Obara, MT; Ramalho, WM; Minuzzi-Souza, TTC; Gomes, GD; Vianna, EN; Timbó, R; Barbosa, VGC; Rezende, MSP; Martins, LPF; Macedo, GO; Carvalho, BL; Moreira, IM; Bartasson, LA; Nitz, N; Luz, SLB; Gurgel-Gonçalves, R; Abad-Franch, F	Measuring mosquito control: adult-mosquito catches vs egg-trap data as endpoints of a cluster-randomized controlled trial of mosquito-disseminated pyriproxyfen	http://dx.doi.org/10.1186/s13071-020-04221-z	Aedes; Culex	2	YES	YES	NO
2020	Brazil	Oliveira-Christe, R; Wilke, ABB; Marrelli, MT	Microgeographic Wing-Shape Variation in Aedes albopictus and Aedes scapularis (Diptera: Culicidae) Populations	http://dx.doi.org/10.3390/insects11120862	Aedes	1	YES	YES	NO
2020	Brazil	da Silva, FS; Cruz, ACR; Medeiros, DBD; da Silva, SP; Nunes, MRT; Martins, LC; Chiang, JO; Lemos, PD; Cunha, GM; de Araujo, RF; Monteiro, HAD; Neto, JPN	Mitochondrial genome sequencing and phylogeny of Haemagogus albomaculatus, Haemagogus leucocelaenus, Haemagogus spegazzinii, and Haemagogus tropicalis (Diptera: Culicidae)	http://dx.doi.org/10.1038/s41598-020-73790-x	Haemagogus	1	YES	YES	NO
2020	Brazil	Leandro, AD; Britto, AD; Rios, JA; Galvao, SR; Kafka, R; de Oliveira, WF; Neto, OF; Silva, I; Delai, RM; Gonçalves, DD; Svoboda, WK; Rivas, AV; Lopes, RD; Trench, FJP; de Castro, WAC; Sibim, AC; Ribas, LFD; Gois, FR; Vieira, RFC; Biondo, AW	Molecular Detection of Dengue Virus in Mosquitoes as an Early Indicator to Aid in the Prevention of Human Infection in Endemic Areas	http://dx.doi.org/10.1089/vbz.2018.2411	Aedes; Culex	2	YES	YES	NO
2020	Brazil	Hutchings, RSG; Hutchings, RW; Menezes, IS; Sallum, MAM	Mosquitoes (Diptera: Culicidae) From the Southwestern Brazilian Amazon: Liberdade and Gregorio Rivers	http://dx.doi.org/10.1093/jme/tjaa100	Aedes; Anopheles; Culex	3	YES	YES	NO
2020	Brazil	de Araújo, WS; Vieira, TM; de Souza, GA; Bezerra, IC; Corgosinho, PHC; Borges, MAZ	Nocturnal Mosquitoes of Para State in the Brazilian Amazon: Species Composition, Habitat Segregation, and Seasonal Variation	http://dx.doi.org/10.1093/jme/tjaa103	Aedes; Anopheles; Culex	3	YES	YES	NO
2020	Brazil	Motta, D; Santos, AAB; Machado, BAS; Ribeiro, OGV; Camargo, LOA; Valdenegro-Toro, MA; Kirchner, F; Badaró, R	Optimization of convolutional neural network hyperparameters for automatic classification of adult mosquitoes	http://dx.doi.org/10.1371/journal.pone.0234959	Aedes; Culex	2	YES	YES	NO
2020	Brazil	Gomes, ECD; da Cruz, DL; Santos, MAVM; Souza, RMC; de Oliveira, CMF; Ayres, CFJ; Domingos, RM; Pedro, MDD; Paiva, MHS; Pimentel, LMLM	Outbreak of autochthonous cases of malaria in coastal regions of Northeast Brazil: the diversity and spatial distribution of species of Anopheles	http://dx.doi.org/10.1186/s13071-020-04502-7	Anopheles	1	YES	YES	NO
2020	Brazil	Silva, MMM; Inácio, CLS; Pinheiro, MPG; Ximenes, MFFM	Phlebotomines (Diptera: Psychodidae) and Mosquitoes (Diptera: Culicidae) Surrounding an Environmental Protection Zone in the Metropolitan Region of Natal: Use of Light-Emitting Diode (LED) Bulbs in Entomological Surveillance	http://dx.doi.org/10.1007/s13744-020-00802-w	Culex	1	YES	YES	NO
2020	Brazil	Kirchgatter, K; Guimaraes, LD; Trujillano, HHY; Arias, FR; Cáceres, AG; Duarte, AMRD; Malafronte, RD; Tubaki, RM; Sallum, MAM	Phylogeny of Anopheles (Kerteszia) (Diptera: Culicidae) Using Mitochondrial Genes	http://dx.doi.org/10.3390/insects11050324	Anopheles	1	YES	YES	NO
2020	Brazil	Demari-Silva, B; Laporta, GZ; Oliveira, TMP; Sallum, MAM	Plasmodium infection in Kerteszia cruzii (Diptera: Culicidae) in the Atlantic tropical rain forest, southeastern Brazil	http://dx.doi.org/10.1016/j.meegid.2019.104061	Anopheles	1	YES	YES	NO
2020	Brazil	Cunha MS, Tubaki RM, de Menezes RMT, Pereira M, Caleiro GS, Coelho E, Saad LDC, Fernandes NCCA, Guerra JM, Nogueira JS, Summa JL, Coimbra AAC, Zwarg T, Witkin SS, Mucci LF, Timenetsky MDCST, Sabino EC, de Deus JT.	Possible non-sylvatic transmission of yellow fever between non-human primates in São Paulo city, Brazil, 2017-2018	10.1038/s41598-020-72794-x	Aedes; Haemagogus; Psorophora; Sabethes	4	YES	YES	NO
2020	Brazil	Lorenz, C; Castro, MC; Trindade, PMP; Nogueira, ML; Lage, MD; Quintanilha, JA; Parra, MC; Dibo, MR; Fávaro, EA; Guirado, MM; Chiaravalloti-Neto, F	Predicting Aedes aegypti infestation using landscape and thermal features	http://dx.doi.org/10.1038/s41598-020-78755-8	Aedes	1	YES	YES	NO
2020	Brazil	Monteiro, FJC; Mourao, FRP; Ribeiro, ESD; Rêgo, MOD; Frances, PAD; Souto, RNP; Façanha, MD; Tahmasebi, R; da Costa, AC	Prevalence of dengue, Zika and chikungunya viruses in Aedes (Stegomyia) aegypti (Diptera: Culicidae) in a medium-sized city, Amazon, Brazil	http://dx.doi.org/10.1590/S1678-9946202062010	Aedes	1	YES	YES	NO
2020	Brazil	Stein, M; Bangher, DN; Neves, MSAS; Alvarez, CN	Redescription of the female, male, larva and pupa of Sabethes (Sabethoides) glaucodaemon (Dyar & Shannon) (Diptera: Culicidae) and description of the female genitalia	http://dx.doi.org/10.11646/zootaxa.4789.2.12	Sabethes	1	YES	YES	NO
2020	Brazil	Lorenz, C; Chiaravalloti-Neto, F; Lage, MD; Quintanilha, JA; Parra, MC; Dibo, MR; Fávaro, EA; Guirado, MM; Nogueira, ML	Remote sensing for risk mapping of Aedes aegypti infestations: Is this a practical task?	http://dx.doi.org/10.1016/j.actatropica.2020.105398	Aedes	1	YES	YES	NO
2020	Brazil	Ferreira, FAD; Simoes, RD; Ferreira-Keppler, RL; Alencar, J; Scarpassa, VM; Tadei, WP	Scanning Electron Microscopy and Geometric Contour Morphometry for Identifying Eggs of Three Amazonian Species of Mansonia (Diptera: Culicidae)	http://dx.doi.org/10.1093/jme/tjz240	Mansonia	1	YES	YES	NO
2020	Brazil	Couto-Lima, D; Andreazzi, CS; Leite, PJ; Bersot, MIL; Alencar, J; Lourenço-de-Oliveira, R	Seasonal population dynamics of the primary yellow fever vector Haemagogus leucocelaenus (Dyar & Shannon) (Diptera: Culicidae) is mainly influenced by temperature in the Atlantic Forest, southeast Brazil	http://dx.doi.org/10.1590/0074-02760200218	Haemagogus	1	YES	YES	NO
2020	Brazil	Paiva, MHS; Guedes, DRD; Krokovsky, L; Machado, LC; Rezende, TMT; Sobral, MCD; Ayres, CFJ; Wallau, GL	Sequencing of ZIKV genomes directly from Ae. aegypti and Cx. quinquefasciatus mosquitoes collected during the 2015-16 epidemics in Recife	http://dx.doi.org/10.1016/j.meegid.2020.104180	Aedes; Culex	2	YES	YES	NO
2020	Brazil	González, MA; Dilger, E; Ronderos, MM; Spinelli, GR; Courtenay, O; Hamilton, JGC	Significant reduction in abundance of peridomestic mosquitoes (Culicidae) and Culicoides midges (Ceratopogonidae) after chemical intervention in western SAo Paulo, Brazil	http://dx.doi.org/10.1186/s13071-020-04427-1	Aedes; Anopheles; Culex	3	YES	YES	NO
2020	Brazil	Ferreira-de-Lima, VH; Andrade, PD; Thomazelli, LM; Marrelli, MT; Urbinatti, PR; Almeida, RMMD; Lima-Camara, TN	Silent circulation of dengue virus in Aedes albopictus (Diptera: Culicidae) resulting from natural vertical transmission	http://dx.doi.org/10.1038/s41598-020-60870-1	Aedes	1	YES	YES	NO
2020	Brazil	Mores, GB; Schuler-Faccini, L; Hasenack, H; Fetzer, LO; Souza, GD; Ferraz, G	Site Occupancy by Aedes aegypti in a Subtropical City is Most Sensitive to Control during Autumn and Winter Months	http://dx.doi.org/10.4269/ajtmh.19-0366	Aedes	1	YES	YES	NO
2020	Brazil	Campos, M; Ward, D; Morales, RF; Gomes, AR; Silva, K; Sepúlveda, N; Gomez, LF; Clark, TG; Campino, S	Surveillance of Aedes aegypti populations in the city of Praia, Cape Verde: Zika virus infection, insecticide resistance and genetic diversity	http://dx.doi.org/10.1186/s13071-020-04356-z	Aedes	1	YES	YES	NO
2020	Brazil	de Abreu, FVS; Ferreira-De-Brito, A; Azevedo, AD; Linhares, JHR; Santos, VD; Miranda, EH; Neves, MSAS; Yousfi, L; Ribeiro, IP; dos Santos, AAC; dos Santos, E; dos Santos, TP; Teixeira, DS; Gomes, MQ; Fernandes, CB; da Silva, AMV; Lima, MDQ; Paupy, C; Romano, APM; Bom, APDA; de Oliveira-Pinto, LM; Moutailler, S; Motta, MD; Castro, MG; Bonaldo, MC; de Lima, SMB; Lourenço-de-Oliveira, R	Survey on Non-Human Primates and Mosquitoes Does not Provide Evidences of Spillover/Spillback between the Urban and Sylvatic Cycles of Yellow Fever and Zika Viruses Following Severe Outbreaks in Southeast Brazil	http://dx.doi.org/10.3390/v12040364	Aedes; Anopheles; Culex	3	YES	YES	NO
2020	Brazil	Carvalho, BL; Germano, RNL; Braga, KML; de Araújo, ERF; Rocha, DD; Obara, MT	Susceptibility of Aedes aegypti populations to pyriproxyfen in the Federal District of Brazil	http://dx.doi.org/10.1590/0037-8682-0489-2019	Aedes	1	YES	YES	NO
2020	Brazil	da Silva Mesquita R, Kyrylchuk A, Grafova I, Kliukovskyi D, Bezdudnyy A, Rozhenko A, Tadei WP, Leskelä M, Grafov A.	Synthesis, molecular docking studies, and larvicidal activity evaluation of new fluorinated neonicotinoids against Anopheles darlingi larvae	10.1371/journal.pone.0227811	Anopheles	1	YES	YES	NO
2020	Brazil	Alencar, J; de Mello, CF; Guimaraes, AÉ; Maia, DD; Balbino, VD; Freitas, MTD; Marcondes, CB	The first detection of a population of Aedes aegypti in the Atlantic Forest in the state of Rio de Janeiro, Brazil	http://dx.doi.org/10.4081/tz.2020.70	Aedes; Haemagogus	2	YES	YES	NO
2020	Brazil	Louzada J, de Almeida NCV, de Araujo JLP, Silva J, Carvalho TM, Escalante AA, Oliveira-Ferreira J.	The impact of imported malaria by gold miners in Roraima: characterizing the spatial dynamics of autochthonous and imported malaria in an urban region of Boa Vista	10.1590/0074-02760200043	Anopheles	1	YES	YES	NO
2020	Brazil	Santos, ICD; Braga, C; de Souza, WV; de Oliveira, ALS; Regis, LN	The influence of meteorological variables on the oviposition dynamics of Aedes aegypti (Diptera: Culicidae) in four environmentally distinct areas in northeast Brazil	http://dx.doi.org/10.1590/0074-02760200046	Aedes	1	YES	YES	NO
2020	Brazil	Lorenz, C; Suesdek, L	The use of wing shape for characterising macroevolution in mosquitoes (Diptera: Culicidae)	http://dx.doi.org/10.1016/j.meegid.2019.104052	Aedes; Anopheles; Culex	3	YES	YES	NO
2020	Brazil	Hendy, A; Hernandez-Acosta, E; Valério, D; Mendonça, C; Costa, ER; Andes, JT; Assunçao, FP; Scarpassa, VM; Gordo, M; Fé, NF; Buenemann, M; de Lacerda, MVG; Hanley, KA; Vasilakis, N	The vertical stratification of potential bridge vectors of mosquito-borne viruses in a central Amazonian forest bordering Manaus, Brazil	http://dx.doi.org/10.1038/s41598-020-75178-3	Aedes; Anopheles; Culex; Psorophora; Haemagogus	5	YES	YES	NO
2020	Brazil	Costa, GD; Rodrigues, MMS; Silva, ADE	Toward a blood-free diet for Anopheles darlingi (Diptera: Culicidae)	http://dx.doi.org/10.1093/jme/tjz217	Anopheles	1	YES	YES	NO
2020	Brazil	Noleto, JVO; Moraes, HLMD; Lima, TD; Rodrigues, JGM; Cardoso, DT; Lima, KC; Melo, RSD; Miranda, GS	Use of ovitraps for the seasonal and spatial monitoring of Aedes spp. in an area endemic for arboviruses in Northeast Brazil	http://dx.doi.org/10.3855/jidc.12245	Aedes	1	YES	YES	NO
2020	Brazil	Sedda, L; Taylor, BM; Eiras, AE; Marques, JT; Dillon, R	Using the intrinsic growth rate of the mosquito population improves spatiotemporal dengue risk estimation	http://dx.doi.org/10.1016/j.actatropica.2020.105519	Aedes	1	YES	YES	NO
2020	Brazil	Fernandes, RS; O'Connor, O; Bersot, MIL; Girault, D; Dokunengo, MR; Pocquet, N; Dupont-Rouzeyrol, M; Lourenço-de-Oliveira, R	Vector Competence of Aedes aegypti, Aedes albopictus and Culex quinquefasciatus from Brazil and New Caledonia for Three Zika Virus Lineages	http://dx.doi.org/10.3390/pathogens9070575	Aedes	1	YES	YES	NO
2020	Brazil	Pereira, TN; Carvalho, FD; De Mendonça, SF; Rocha, MN; Moreira, LA	Vector competence of Aedes aegypti, Aedes albopictus, and Culex quinquefasciatus mosquitoes for Mayaro virus	http://dx.doi.org/10.1371/journal.pntd.0007518	Aedes; Culex	2	YES	YES	NO
2020	Brazil	Santos, EB; Favretto, MA; Mueller, GA	When and what time? On the seasonal and daily patterns of mosquitoes (Diptera: Culicidae) in an Atlantic Forest remnant from Southern Brazil	http://dx.doi.org/10.1111/aen.12454	Aedes; Anopheles; Culex	3	YES	YES	NO
2020	Brazil	Simoes, RF; Wilke, ABB; Chagas, CRF; de Menezes, RMT; Suesdek, L; Multini, LC; Silva, FS; Grech, MG; Marrelli, MT; Kirchgatter, K	Wing Geometric Morphometrics as a Tool for the Identification ofCulexSubgenus Mosquitoes ofCulex(Diptera: Culicidae)	http://dx.doi.org/10.3390/insects11090567	Culex	1	YES	YES	NO
2020	Brazil	de Souza, ALD; Multini, LC; Marrelli, MT; Wilke, ABB	Wing geometric morphometrics for identification of mosquito species (Diptera: Culicidae) of neglected epidemiological importance	http://dx.doi.org/10.1016/j.actatropica.2020.105593	Aedes; Culex	2	YES	YES	NO
2020	Colombia	Arévalo-Cortés, A; Mejia-Jaramillo, AM; Granada, Y; Coatsworth, H; Lowenberger, C; Triana-Chavez, O	The Midgut Microbiota of Colombian Aedes aegypti Populations with Different Levels of Resistance to the Insecticide Lambda-cyhalothrin	http://dx.doi.org/10.3390/insects11090584	Aedes	1	YES	YES	NO
2020	Colombia	Barajas, DP; Ciuoderis, KA; Cárdenas , D; Góngora, A; Osorio, J; Pacheco, CE; Monroy, NI; Tovar, GD	Epidemiological surveillance of West Nile virus in the eastern plains of Colombia	http://dx.doi.org/10.21897/rmvz.1252	Aedes; Anopheles; Culex	3	YES	YES	NO
2020	Colombia	Calle-Tobón, A; Pérez-Pérez, J; Rojo, R; Rojas-Montoya, W; Triana-Chavez, O; Rúa-Uribe, G; Gómez-Palacio, A	Surveillance of Zika virus in field-caught Aedes aegypti and Aedes albopictus suggests important role of male mosquitoes in viral populations maintenance in Medellin, Colombia	http://dx.doi.org/10.1016/j.meegid.2020.104434	Aedes	1	YES	YES	NO
2020	Colombia	Espinosa-Vélez, Y; Altamiranda-Saavedra, M; Correa, MM	Potential distribution of main malaria vector species in the endemic Colombian Pacific region	http://dx.doi.org/10.1111/tmi.13399	Aedes	1	YES	YES	NO
2020	Colombia	Hernández-Valencia, JC; Rincón, DS; Marín, A; Naranjo-Díaz, N; Correa, MM	Effect of land cover and landscape fragmentation on anopheline mosquito abundance and diversity in an important Colombian malaria endemic region	http://dx.doi.org/10.1371/journal.pone.0240207	Anopheles	1	YES	YES	NO
2020	Colombia	Herrera-Bojórquez, J; Trujillo-Peña, E; Vadillo-Sánchez, J; Riestra-Morales, M; Che-Mendoza, A; Delfín-González, H; Pavía-Ruz, N; Arredondo-Jimenez, J; Santamaría, E; Flores-Suárez, AE; Vazquez-Prokopec, G; Manrique-Saide, P	Efficacy of Long-lasting Insecticidal Nets With Declining Physical and Chemical Integrity on Aedes aegypti (Diptera: Culicidae)	http://dx.doi.org/10.1093/jme/tjz176	Aedes	1	YES	YES	NO
2020	Colombia	Maestre-Serrano, R; Lara-Cobos, J; Gomez-Camargo, D; Ponce-Garcia, G; Pareja-Loaiza, P; Flores, AE	Susceptibility to Pyrethroids and the First Report of L1014F kdr Mutation in Culex quinquefasciatus (Diptera: Culicidae) in Colombia	http://dx.doi.org/10.1093/jme/tjaa098	Culex	1	YES	YES	NO
2020	Colombia	Martínez, D; Hernández, C; Muñoz, M; Armesto, Y; Cuervo, A; Ramírez, JD	Identification of Aedes (Diptera: Culicidae) Species and Arboviruses Circulating in Arauca, Eastern Colombia	http://dx.doi.org/10.3389/fevo.2020.602190	Aedes	1	YES	YES	NO
2020	Colombia	Montenegro, D; Martinez, L; Tay, K; Hernandez, T; Noriega, D; Barbosa, L; Muñoz, J; Mateus, H; Daza, J; Teherán, A; Ramírez, JD	Usefulness of autocidal gravid ovitraps for the surveillance and control of Aedes (Stegomyia) aegypti (Diptera: Culicidae) in eastern Colombia	http://dx.doi.org/10.1111/mve.12443	Aedes	1	YES	YES	NO
2020	Colombia	Rúa-Uribe, GL; Giraldo-Jaramillo, TM; Triana-Chávez, O; Rojo, R; Henao, E; Pérez-Pérez, J	Vertical transmission of dengue virus in Aedes spp. (Diptera: Culicidae) in Medellin, Colombia	http://dx.doi.org/10.25100/socolen.v46i1.6973	Aedes	1	YES	YES	NO
2020	Colombia	Leyton Ramos LM, Aguirre Obando OA, Duque JE, García-Merchán VH.	Effect of altitude on wing metric variation of Aedes aegypti (Diptera: Culicidae) in a region of the Colombian Central Andes	10.1371/journal.pone.0228975	Aedes	1	YES	YES	NO
2020	Colombia	Naranjo-Díaz N, Hernandez-Valencia JC, Marín A, Correa MM.	Relationship between land cover and Anophelinae species abundance, composition and diversity in NW Colombia	10.1016/j.meegid.2019.104114	Anopheles	1	YES	YES	NO
2020	Colombia	Pareja-Loaiza PX, Santacoloma Varon L, Rey Vega G, Gómez-Camargo D, Maestre-Serrano R, Lenhart A.	Mechanisms associated with pyrethroid resistance in populations of Aedes aegypti (Diptera: Culicidae) from the Caribbean coast of Colombia	10.1371/journal.pone.0228695	Aedes	1	YES	YES	NO
2020	Costa Rica	Rueda, J; Alarcón-Elbal, PM	Mosquitoes (Diptera: Culicidae) of temporary ponds of Costa Rica and Nicaragua	http://dx.doi.org/10.23818/limn.39.38	Aedes; Anopheles; Culex	3	YES	YES	NO
2020	Costa Rica	Zardkoohi, A; Castañeda, D; Lol, JC; Castillo, C; Lopez, F; Rodriguez, RM; Padilla, N	Co-occurrence of kdr Mutations V1016I and F1534C and Its Association With Phenotypic Resistance to Pyrethroids in Aedes aegypti (Diptera: Culicidae) Populations From Costa Rica	http://dx.doi.org/10.1093/jme/tjz241	Aedes	1	YES	YES	NO
2020	Cuba	Gutiérrez-Bugallo, G; Boullis, A; Martinez, Y; Hery, L; Rodríguez, M; Bisset, JA; Vega-Rúa, A	Vector competence of Aedes aegypti from Havana, Cuba, for dengue virus type 1, chikungunya, and Zika viruses	http://dx.doi.org/10.1371/journal.pntd.0008941	Aedes	1	NO	YES	NO
2020	Cuba	Rodríguez, MM; Ruiz, A; Piedra, L; Gutierrez, G; Rey, J; Cruz, M; Bisset, JA	Multiple insecticide resistance in Aedes aegypti (Diptera: Culicidae) from Boyeros municipality, Cuba and associated mechanisms	http://dx.doi.org/10.1016/j.actatropica.2020.105680	Aedes	1	NO	YES	NO
2020	Dominican Republic	Alarcón-Elbal, PM; Rodríguez-Sosa, MA; Newman, BC; Sutton, WB	The First Record of Aedes vittatus (Diptera: Culicidae) in the Dominican Republic: Public Health Implications of a Potential Invasive Mosquito Species in the Americas	http://dx.doi.org/10.1093/jme/tjaa128	Aedes	1	YES	YES	NO
2020	Dominican Republic	González, MA; Rodríguez, MA; Vásquez, YE; Rosario, ED; Durán, JC; Alarcón-Elbal, PM	A survey of tire-breeding mosquitoes (Diptera: Culicidae) in the Dominican Republic: considerations about a pressing issue	https://pmc.ncbi.nlm.nih.gov/articles/PMC7666857/#sec15	Aedes; Anopheles; Culex	3	YES	YES	NO
2020	Ecuador	Ortega-Lopez, Leonardo D.; Pondeville, Emilie; Kohl, Alain; Leon, Renato; Betancourth, Mauro Pazmino; Almire, Floriane; Torres-Valencia, Sergio; Saldarriaga, Segundo; Mirzai, Nosrat; Ferguson, Heather M.	The mosquito electrocuting trap as an exposure-free method for measuring human-biting rates by Aedes mosquito vectors	http://dx.doi.org/10.1186/s13071-020-3887-8	Aedes; Culex; Limatus; Psorophora	4	YES	NO	NO
2020	Ecuador	Martin, James A.; Hendershot, Allison L.; Saa Portilla, Ivan Alejandro; English, Daniel J.; Woodruff, Madeline; Vera-Arias, Claudia A.; Salazar-Costa, Bibiana E.; Bustillos, Juan Jose; Saenz, Fabian E.; Ocana-Mayorga, Sofia; Koepfli, Cristian; Lobo, Neil F.	Anopheline and human drivers of malaria risk in northern coastal, Ecuador: a pilot study	http://dx.doi.org/10.1186/s12936-020-03426-y	Anopheles	1	YES	NO	NO
2020	French Guiana	Guidez, A; Pocquet, N; Restrepo, J; Mathieu, L; Gaborit, P; Issaly, J; Carinci, R; Chandre, F; Epelboin, Y; Romain, G; Dusfour, I	Spatiotemporal multiple insecticide resistance in Aedes aegypti populations in French Guiana: need for alternative vector control	http://dx.doi.org/10.1590/0074-02760200313	Aedes; Culex	2	YES	YES	NO
2020	French Guiana	Hery, L; Guidez, A; Durand, AA; Delannay, C; Normandeux-Guimond, J; Reynaud, Y; Issaly, J; Goindin, D; Legrave, G; Gustave, J; Raffestin, S; Breurec, S; Constant, P; Dusfour, I; Guertin, C; Vega-Rúa, A	Natural Variation in Physicochemical Profiles and Bacterial Communities Associated withAedes aegyptiBreeding Sites and Larvae on Guadeloupe and French Guiana	http://dx.doi.org/10.1007/s00248-020-01544-3	Aedes	1	YES	YES	NO
2020	French Guiana	Talaga, S; Dejean, A; Azémar, F; Dumont, Y; Leroy, C	Impacts of biotic and abiotic parameters on immature populations of Aedes aegypti	http://dx.doi.org/10.1007/s10340-020-01214-w	Aedes; Culex	2	YES	YES	NO
2020	Guadeloupe	Hery, L; Guidez, A; Durand, AA; Delannay, C; Normandeux-Guimond, J; Reynaud, Y; Issaly, J; Goindin, D; Legrave, G; Gustave, J; Raffestin, S; Breurec, S; Constant, P; Dusfour, I; Guertin, C; Vega-Rúa, A	Natural Variation in Physicochemical Profiles and Bacterial Communities Associated withAedes aegyptiBreeding Sites and Larvae on Guadeloupe and French Guiana	http://dx.doi.org/10.1007/s00248-020-01544-3	Aedes	1	YES	YES	NO
2020	Honduras	Escobar, D; Ascencio, K; Ortiz, A; Palma, A; Sánchez, A; Fontecha, G	Blood Meal Sources of Anopheles spp. in Malaria Endemic Areas of Honduras	http://dx.doi.org/10.3390/insects11070450	Anopheles	1	YES	YES	NO
2020	Honduras	Escobar, D; Ascencio, K; Ortiz, A; Palma, A; Fontecha, G	Distribution and phylogenetic diversity of Anopheles species in malaria endemic areas of Honduras in an elimination setting	http://dx.doi.org/10.1186/s13071-020-04203-1	Anopheles	1	YES	YES	NO
2020	Jamaica	Francis, S; Campbell, T; McKenzie, S; Wright, D; Crawford, J; Hamilton, T; Huntley-Jones, S; Spence, S; Belemvire, A; Alavi, K; Gutierrez, CT	Screening of insecticide resistance in Aedes aegypti populations collected from parishes in Eastern Jamaica	http://dx.doi.org/10.1371/journal.pntd.0008490	Aedes	1	NO	YES	NO
2020	Jamaica	Francis, S; Crawford, J; McKenzie, S; Campbell, T; Wright, D; Hamilton, T; Huntley-Jones, S; Spence, S; Belemvire, A; Alavi, K; Gutierrez, CT	Comparative toxicity of larvicides and growth inhibitors on Aedes aegypti from select areas in Jamaica	http://dx.doi.org/10.1098/rsos.192041	Aedes	1	NO	YES	NO
2020	Mexico	Chan-Chable, Rahuel J.; Martinez-Arce, Arely; Ortega-Morales, Aldo, I; Mis-Avila, Pedro C.	NEW RECORDS AND UPDATED CHECKLIST OF MOSQUITO SPECIES IN QUINTANA ROO, MEXICO, USING DNA-BARCODING	https://jamca.kglmeridian.com/view/journals/moco/36/4/article-p264.xml	Aedes; Anopheles; Culex; Coquillettidia; Deinocerites; Limatus; Mansonia; Uranotaenia; Sabethes; Shannoniana; Trichoprosopon; Toxorhynchites; Psorophora; Wyeomyia	14	YES	YES	NO
2020	Mexico	Aurelio Torres-Monzon, Jorge; Casas-Martinez, Mauricio; Lopez-Ordonez, Teresa	Infection of Aedes mosquitoes by native Wolbachia in urban cemeteries of Southern Mexico	http://dx.doi.org/10.21149/10163	Aedes	1	YES	YES	NO
2020	Mexico	Sanchez-Casiano, Nayeli; Cime-Castillo, Jorge; Ovilla-Munoz, Marbella; Ramirez-Arroyo, Judith; Gonzalez-Acosta, Casandra; Moreno-Garcia, Miguel; Correa-Morales, Fabian; Pando-Robles, Victoria	Experimental infection and vector competence of Zika virus in Aedes aegypti mosquitoes from Acapulco, Guerrero, Mexico	http://dx.doi.org/10.21149/10835	Aedes	1	YES	YES	NO
2020	Mexico	Hernandez-Guevara, Luis F.; Sanchez-Ramos, Francisco J.; Chan-Chable, Rahuel J.; Hernandez-Triana, Luis M.; Valdes-Perezgasga, Ma Teresa; Gonzalez-Acosta, Cassandra; Correa-Morales, Fabian	FIRST RECORD OF MANSONIA DYARI IN THE STATE OF MORELOS, MEXICO, BASED ON MORPHOLOGY AND COI DNA BARCODING	https://jamca.kglmeridian.com/view/journals/moco/36/1/article-p33.xml	Mansonia	1	YES	YES	NO
2020	Mexico	Luis Hernandez-Rodriguez, Jorge; Perez-Pacheco, Rafael; Vasquez-Lopez, Alfonso; Chantal Mejenes-Hernandez, Meret; Alejandro Granados-Echegoyen, Carlos; Del Rosario Arcos-Cordova, Irma; Perez-Renteria, Crescencio; Benitez-Alva, Jose, I; Manrique-Saide, Pablo; Huerta, Heron	Asian Tiger Mosquito in Yucatan Peninsula: First Record of Aedes (Stegomyia) albopictus (Diptera: Culicidae) in Campeche, Mexico	http://dx.doi.org/10.1093/jme/tjaa133	Aedes	1	YES	YES	NO
2020	Mexico	Correa-Morales, Fabian; Gonzalez-Acosta, Cassandra; Mejia-Zuniga, David; Huerta, Heron; Perez-Renteria, Crescencio; Vazquez-Pichardo, Mauricio; Ortega-Morales, Aldo, I; Hernandez-Triana, Luis M.; Salazar-Bueyes, Victor M.; Moreno-Garcia, Miguel	Surveillance for Zika in Mexico: naturally infected mosquitoes in urban and semi-urban areas	http://dx.doi.org/10.1080/20477724.2019.1706291	Aedes; Culex; Culiseta	3	YES	YES	NO
2020	Mexico	Villarreal-Trevino, Cuauhtemoc; Rios-Delgado, Jana C.; Penilla-Navarro, R. Patricia; Rodriguez, Americo D.; Lopez, Jose Higinio; Nettel-Cruz, Jose A.; Moo-Llanes, David A.; Fuentes-Maldonado, Gabriel	Composition and abundance of anopheline species according to habitat diversity in Mexico	http://dx.doi.org/10.21149/10111	Anopheles	1	YES	YES	NO
2020	Mexico	Antonio Abella-Medrano, Carlos; Roiz, David; Gonzalez-Rebeles Islas, Carlos; Lorena Salazar-Juarez, Claudia; Ojeda-Flores, Rafael	Assemblage variation of mosquitoes (Diptera: Culicidae) in different land use and activity periods within a lowland tropical forest matrix in Campeche, Mexico	https://pubmed.ncbi.nlm.nih.gov/33207055/	Aedes; Anopheles; Culex; Coquillettidia; Mansonia; Psorophora; Haemagogus; Uranotaenia; Wyeomyia	9	YES	YES	NO
2020	Mexico	Puerta-Guardo, Henry; Contreras-Perera, Yamili; Perez-Carrillo, Silvia; Che-Mendoza, Azael; Ayora-Talavera, Guadalupe; Vazquez-Prokopec, Gonzalo; Martin-Park, Abdiel; Zhang, Dongjing; Manrique-Saide, Pablo	Wolbachia in Native Populations of Aedes albopictus (Diptera: Culicidae) From Yucatan Peninsula, Mexico	http://dx.doi.org/10.1093/jisesa/ieaa096	Aedes	1	YES	YES	NO
2020	Mexico	Lule-Chavez, A. N.; Carballar-Lejarazu, R.; Cabrera-Ponce, J. L.; Lanz-Mendoza, H.; Ibarra, J. E.	Genetic transformation of mosquitoes by microparticle bombardment	http://dx.doi.org/10.1111/imb.12670	Aedes	1	YES	YES	NO
2020	Mexico	Chan-Chable, Rahuel J.; Balam-Poot, Edgardo; Vazquez-Marroquin, Rafael; Martinez-Arce, Arely; Mis-Avila, Pedro C.; Hernandez-Triana, Luis M.	NEW DISTRIBUTION RECORD OF AEDES ALBOPICTUS IN QUINTANA ROO, MEXICO, AND ITS IMPORTANCE TO PUBLIC HEALTH	https://jamca.kglmeridian.com/view/journals/moco/36/3/article-p197.xml	Aedes	1	YES	YES	NO
2020	Mexico	Rodriguez-Perez, Mario A.; Russell, Tanya L.; Olguin-Rodriguez, Omar; Laredo-Tiscareno, Stephanie, V; Garza-Hernandez, Javier A.; Reyes-Villanueva, Filiberto	Dengue Serotypes Circulating in Aedes aegypti and Humans in a Poor or Peripheral Neighborhood at Reynosa, Mexico	http://dx.doi.org/10.3958/059.045.0420	Aedes	1	YES	YES	NO
2020	Mexico	Esteban Juache-Villagrana, Alan; De la Mora-Covarrubias, Antonio; Escarcega-Avila, Angelica; Jimenez-Vega, Florinda	Host selection of Aedes aegypti and Culex quinquefasciatus females in a semi-desert environment in Northern Mexico	http://dx.doi.org/10.1007/s42690-020-00175-y	Aedes; Culex	2	YES	YES	NO
2020	Mexico	Diaz-Santiz, Edvin; Rojas, Julio C.; Casas-Martinez, Mauricio; Cruz-Lopez, Leopoldo; Malo, Edi A.	Rat volatiles as an attractant source for the Asian tiger mosquito, Aedes albopictus	http://dx.doi.org/10.1038/s41598-020-61925-z	Aedes	1	YES	YES	NO
2020	Mexico	Causa, Roberta; Ochoa-Diaz-Lopez, Hector; Dor, Ariane; Rodriguez-Leon, Fernando; Solis-Hernandez, Roberto; Laura Pacheco-Soriano, Ana	Emerging arboviruses (dengue, chikungunya, and Zika) in Southeastern Mexico: influence of socio-environmental determinants on knowledge and practices	http://dx.doi.org/10.1590/0102-311X00110519	Aedes	1	YES	YES	NO
2020	Mexico	Guillermo Estrada-Franco, Jose; Fernandez-Santos, Nadia A.; Adebiyi, Adeniran A.; Lopez-Lopez, Maria de J.; Aguilar-Duran, Jesus A.; Hernandez-Triana, Luis M.; Prosser, Sean W. J.; Hebert, Paul D. N.; Fooks, Anthony R.; Hamer, Gabriel L.; Xue, Ling; Rodriguez-Perez, Mario A.	Vertebrate-Aedes aegypti and Culex quinquefasciatus (Diptera)-arbovirus transmission networks: Non-human feeding revealed by meta-barcoding and next-generation sequencing	http://dx.doi.org/10.1371/journal.pntd.0008867	Aedes; Culex	2	YES	YES	NO
2020	Mexico	Navarrete-Carballo, Juan; Chan-Espinoza, Daniel; Huerta, Heron; Trujillo-Pena, Emilio; Lopez-Platas, Jose; Vivas-Perez, Daniela; Damasco-Cordova, Kenia; Medina-Barreiro, Anuar; Delfin-Gonzalez, Hugo; Manrique-Saide, Pablo; Martin-Park, Abdiel	Diversity of Culicidae and Tabanidae (Diptera) and new record ofUranotaenia sapphirinafrom the archaeological site of X'cambo, Yucatan, Mexico	http://dx.doi.org/10.1007/s42690-020-00329-y	Aedes; Anopheles; Culex; Coquillettidia; Psorophora; Uranotaenia	6	YES	YES	NO
2020	Mexico	Adeniran AA, Hernández-Triana LM, Ortega-Morales AI, Garza-Hernández JA, Cruz-Ramos J, Chan-Chable RJ, Vázquez-Marroquín R, Huerta-Jiménez H, Nikolova NI, Fooks AR, Rodríguez-Pérez MA.	Identification of mosquitoes (Diptera: Culicidae) from Mexico State, Mexico using morphology and COI DNA barcoding	10.1016/j.actatropica.2020.105730	Aedes; Anopheles; Culex; Culiseta; Uranotaenia; Psorophora; Haemagogus	7	YES	YES	NO
2020	Mexico	Hernández-Triana LM, Garza-Hernández JA, Ortega Morales AI, Prosser SWJ, Hebert PDN, Nikolova NI, Barrero E, de Luna-Santillana EJ, González-Alvarez VH, Mendez-López R, Chan-Chable RJ, Fooks AR, Rodríguez-Pérez MA.	An Integrated Molecular Approach to Untangling Host-Vector-Pathogen Interactions in Mosquitoes (Diptera: Culicidae) From Sylvan Communities in Mexico	10.3389/fvets.2020.564791	Aedes; Anopheles; Culex; Coquillettidia; Psorophora; Uranotaenia; Trichoprosopon; Wyeomyia	8	YES	YES	NO
2020	Mexico	López-Solís AD, Castillo-Vera A, Cisneros J, Solís-Santoyo F, Penilla-Navarro RP, Black Iv WC, Torres-Estrada JL, Rodríguez AD.	[Insecticide resistance in Aedes aegypti and Ae. albopictus (Diptera: Culicidae) populations from Tapachula, Chiapas, Mexico]	10.21149/10131	Aedes	1	YES	YES	NO
2020	Mexico	Contreras-Perera Y, Ponce-Garcia G, Villanueva-Segura K, Lopez-Monroy B, Rodríguez-Sanchez IP, Lenhart A, Manrique-Saide P, Flores AE.	Impact of deltamethrin selection on kdr mutations and insecticide detoxifying enzymes in Aedes aegypti from Mexico	10.1186/s13071-020-04093-3	Aedes	1	YES	YES	NO
2020	Mexico	Marina CF, Bond JG, Muñoz J, Valle J, Quiroz-Martínez H, Torres-Monzón JA, Williams T.	Comparison of novaluron, pyriproxyfen, spinosad and temephos as larvicides against Aedes aegypti in Chiapas, Mexico	10.21149/10168	Aedes	1	YES	YES	NO
2020	Mexico	Newton-Sánchez OA, de la Cruz Ruiz M, Torres-Rojo Y, Ochoa-Diaz-López H, Delgado-Enciso I, Hernandez-Suarez CM, Espinoza-Gomez F.	Effect of an ecosystem-centered community participation programme on the incidence of dengue. A field randomized, controlled trial	10.1007/s00038-020-01345-y	Aedes	1	YES	YES	NO
2020	Nicaragua	Rueda, J; Alarcón-Elbal, PM	Mosquitoes (Diptera: Culicidae) of temporary ponds of Costa Rica and Nicaragua	http://dx.doi.org/10.23818/limn.39.38	Aedes; Anopheles; Culex	3	YES	YES	NO
2020	Panama	Carrera, JP; CucunubÃ¡, ZM; Neira, K; Ben Lambert; Pittí, Y; Liscano, J; GarzÃ³n, JL; Beltran, D; Collado-Mariscal, L; Saenz, L; Sosa, N; Rodriguez-Guzman, LD; GonzÃ¡lez, P; Lezcano, AG; Pereyra-Elías, R; Valderrama, A; Weaver, SC; Vittor, AY; ArmiÃ©n, B; Pascale, JM; Donnelly, CA	Endemic and Epidemic Human Alphavirus Infections in Eastern Panama: An Analysis of Population-Based Cross-Sectional Surveys	http://dx.doi.org/10.4269/ajtmh.20-0408	Culex	1	YES	YES	NO
2020	Panama	Hermanns, K; Marklewitz, M; Zirkel, F; Overheul, GJ; Page, RA; Loaiza, JR; Drosten, C; van Rij, RP; Junglen, S	Agua Salud alphavirus defines a novel lineage of insect-specific alphaviruses discovered in the New World	http://dx.doi.org/10.1099/jgv.0.001344	Aedes; Anopheles; Culex	3	YES	YES	NO
2020	Panama	Santos, M; Mariscal, LC; Henríquez, B; Garzón, J; González, P; Carrera, JP; Tello, J; Koo, S; Pascale, JM; Burkett-Cadena, N; Armién, B; Valderrama, A	Implementation of bamboo and monkey-pot traps for the sampling cavity-breeding mosquitoes in Darien, Panama	http://dx.doi.org/10.1016/j.actatropica.2020.105352	Aedes; Culex	2	YES	YES	NO
2020	Panama	Ward, MJ; Carter, BH; Walsh, CES; Yukich, JO; Wesson, DM; Christofferson, RC	Short Report: Asymptomatic Zika virus infections with low viral loads not likely to establish transmission in New Orleans Aedes populations	http://dx.doi.org/10.1371/journal.pone.0233309	Aedes	1	YES	YES	NO
2020	Paraguay	del Puerto, F; Ozorio, M; Trinidad, B; Martínez, N; Torales, M; Franco, L; Ferreira, L; de Bilbao, NV	Detection and characterization of Plasmodium spp. by semi-nested multiplex PCR both in mosquito vectors and in humans residing in historically endemic areas of Paraguay	http://dx.doi.org/10.1016/j.parepi.2020.e00174	Anopheles	1	NO	YES	NO
2020	Puerto Rico	Barrera, R; Amador, M; Ruiz-Valcárcel, J; Acevedo, V	FACTORS MODULATING CAPTURES OF GRAVID AEDES AEGYPTI FEMALES	https://pmc.ncbi.nlm.nih.gov/articles/PMC8491133/	Aedes	1	NO	YES	NO
2020	Puerto Rico	Caragata, EP; Otero, LM; Carlson, JS; Dizaji, NB; Dimopoulos, G	A Nonlive Preparation of Chromobacterium sp. Panama (Csp_P) Is a Highly Effective Larval Mosquito Biopesticide	http://dx.doi.org/10.1128/AEM.00240-20	Aedes; Culex	2	NO	YES	NO
2020	Peru	Kirchgatter, Karin; de Oliveira Guimaraes, Lilian; Yanez Trujillano, Henrry Hugo; Rafael Arias, Fernando; German Caceres, Abraham; Ribeiro de Castro Duarte, Ana Maria; Malafronte, Rosely dos Santos; Tubaki, Rosa Maria; Mureb Sallum, Maria Anice	Phylogeny of Anopheles (Kerteszia) (Diptera: Culicidae) Using Mitochondrial Genes	http://dx.doi.org/10.3390/insects11050324	Anopheles	1	YES	YES	NO
2020	Peru	Padilla, Susana L.; Prieto, Karla; Dohm, David J.; Turell, Michael J.; Klein, Terry A.; Fernandez, Roberto; Watts, Douglas M.; Lowen, Robert G.; Palacios, Gustavo F.; Pitt, Margaret L.; Wiley, Michael R.; Nasar, Farooq	Complete genomic sequences of Venezuelan equine encephalitis virus subtype IIID isolates from mosquitoes	http://dx.doi.org/10.1007/s00705-020-04647-x	Culex	1	YES	YES	NO
2020	Peru	Lenhart, Audrey; Morrison, Amy C.; Paz-Soldanid, Valerie A.; Forshey, Brett M.; Cordova-Lopez, Jhonny J.; Astete, Helvio; Elder, John P.; Sihuincha, Moises; Gotlieb, Esther E.; Halsey, Eric S.; Kochel, Tadeusz J.; Scott, Thomas W.; Alexander, Neal; Mccall, Philip J.	The impact of insecticide treated curtains on dengue virus transmission: A cluster randomized trial in Iquitos, Peru	http://dx.doi.org/10.1371/journal.pntd.0008097	Aedes	1	YES	YES	NO
2020	Saint Kitts and Nevis	Valentine, MJ; Ciraola, B; Jacobs, GR; Arnot, C; Kelly, PJ; Murdock, CC	Effects of seasonality and land use on the diversity, relative abundance, and distribution of mosquitoes on St. Kitts, West Indies	http://dx.doi.org/10.1186/s13071-020-04421-7	Aedes; Anopheles; Culex	3	YES	YES	NO
2020	Suriname	Visser, TM; de Cock, MP; Hiwat, H; Wongsokarijo, M; Verhulst, NO; Koenraadt, CJM	Optimisation and field validation of odour-baited traps for surveillance of Aedes aegypti adults in Paramaribo, Suriname	http://dx.doi.org/10.1186/s13071-020-4001-y	Aedes	1	YES	YES	NO
2020	Trinidad and Tobago	Hapairai, LK; Mysore, K; James, LD; Scheel, ND; Realey, JS; Sun, L; Gerber, LE; Feng, RS; Romero-Severson, E; Mohammed, A; Duman-Scheel, M; Severson, DW	Evaluation of large volume yeast interfering RNA lure-and-kill ovitraps for attraction and control of Aedes mosquitoes	http://dx.doi.org/10.1111/mve.12504	Aedes	1	NO	YES	NO
2020	Vanuatu	Schmidt, Thomas L.; Chung, Jessica; Honnen, Ann-Christin; Weeks, Andrew R.; Hoffmann, Ary A.	Population genomics of two invasive mosquitoes (Aedes aegypti and Aedes albopictus) from the Indo-Pacific	https://journals.plos.org/plosntds/article?id=10.1371/journal.pntd.0008463	Aedes	1	YES	NO	NO
2020	Venezuela	Alexander, N; Lenhart, A; Anaya-Izquierdo, K	Spatial spillover analysis of a cluster-randomized trial against dengue vectors in Trujillo, Venezuela	http://dx.doi.org/10.1371/journal.pntd.0008576	Aedes	1	YES	YES	NO
2020	Cook Islands	Calvez E, Pocquet N, Malau A, Kilama S, Taugamoa A, Labrousse D, Boussès P, Failloux AB, Dupont-Rouzeyrol M, Mathieu-Daudé F.	assessing entomological risk factors for arboviral disease transmission in the french territory of the wallis and futuna islands	10.1371/journal.pntd.0008250	Aedes; Culex	2	NO	YES	NO
2020	Fiji	Schmidt, TL; Chung, J; Honnen, AC; Weeks, AR; Hoffmann, AA	Population genomics of two invasive mosquitoes (Aedes aegypti and Aedes albopictus) from the Indo-Pacific	http://dx.doi.org/10.1371/journal.pntd.0008463	Aedes	1	NO	YES	NO
2020	French Polynesia	Calvez E, Pocquet N, Malau A, Kilama S, Taugamoa A, Labrousse D, Boussès P, Failloux AB, Dupont-Rouzeyrol M, Mathieu-Daudé F.	Assessing entomological risk factors for arboviral disease transmission in the French Territory of the Wallis and Futuna Islands	10.1371/journal.pntd.0008250	Aedes; Culex	2	YES	YES	NO
2020	New Caledonia	Fernandes, RS; O'Connor, O; Bersot, MIL; Girault, D; Dokunengo, MR; Pocquet, N; Dupont-Rouzeyrol, M; Lourenço-de-Oliveira, R	Vector Competence of Aedes aegypti, Aedes albopictus and Culex quinquefasciatus from Brazil and New Caledonia for Three Zika Virus Lineages	http://dx.doi.org/10.3390/pathogens9070575	Aedes; Culex	2	NO	YES	NO
2020	New Caledonia	O'Connor, O; Calvez, E; Inizan, C; Pocquet, N; Richard, V; Dupont-Rouzeyrol, M	Vector competence of Aedes aegypti from New Caledonia for the four recent circulating dengue virus serotypes	http://dx.doi.org/10.1371/journal.pntd.0008303	Aedes	1	NO	YES	NO
2020	New Caledonia	Rakotonirina, A; Pol, M; Kainiu, M; Barsac, E; Tutagata, J; Kilama, S; O'Connor, O; Tarantola, A; Colot, J; Dupont-Rouzeyrol, M; Richard, V; Pocquet, N	MALDI-TOF MS: optimization for future uses in entomological surveillance and identification of mosquitoes from New Caledonia	https://doi.org/10.1186/s13071-020-04234-8	Aedes; Anopheles; Culex	3	NO	YES	NO
2020	Papua New Guinea	Keven, JB; Artzberger, G; Gillies, ML; Mbewe, RB; Walker, ED	Probe-based multiplex qPCR identifies blood-meal hosts in Anopheles mosquitoes from Papua New Guinea	http://dx.doi.org/10.1186/s13071-020-3986-6	Anopheles	1	YES	YES	NO
2020	Papua New Guinea	Vinit, R; Timinao, L; Bubun, N; Katusele, M; Robinson, LJ; Kaman, P; Sakur, M; Makita, L; Reimer, L; Schofield, L; Pomat, W; Mueller, I; Laman, M; Freeman, T; Karl, S	Decreased bioefficacy of long-lasting insecticidal nets and the resurgence of malaria in Papua New Guinea	http://dx.doi.org/10.1038/s41467-020-17456-2	Anopheles	1	YES	YES	NO
2020	Algeria	Zeghib, F; Tine-Djebbar, F; Zeghib, A; Bachari, K; Sifi, K; Soltani, N	Chemical Composition and Larvicidal Activity of Rosmarinus officinalis Essential Oil Against West Nile Vector Mosquito Culex pipiens (L.)	http://dx.doi.org/10.1080/0972060X.2020.1860138	Culex	1	NO	NO	YES
2020	Algeria	Bouabida, H; Dris, D	Effect of rue (Ruta graveolens) essential oil on mortality, development, biochemical and biomarkers of Culiseta longiareolata	http://dx.doi.org/10.1016/j.sajb.2020.07.005	Culiseta	1	NO	NO	YES
2020	Morocco	Arich, S; Assaid, N; Taki, H; Weill, M; Labbé, P; Sarih, M	Distribution of insecticide resistance and molecular mechanisms involved in the West Nile vector Culex pipiens in Morocco	http://dx.doi.org/10.1002/ps.6127	Culex	1	NO	NO	YES
2020	Morocco	Assaid, N; Mousson, L; Moutailler, S; Arich, S; Akarid, K; Monier, M; Beck, C; Lecollinet, S; Failloux, AB; Sarih, M	Evidence of circulation of West Nile virus in Culex pipiens mosquitoes and horses in Morocco	http://dx.doi.org/10.1016/j.actatropica.2020.105414	Aedes; Culex	2	NO	NO	YES
2020	Tunisia	Bohers, C; Mousson, L; Madec, Y; Vazeille, M; Rhim, A; M'ghirbi, Y; Bouattour, A; Failloux, AB	The recently introducedAedes albopictusin Tunisia has the potential to transmit chikungunya, dengue and Zika viruses	http://dx.doi.org/10.1371/journal.pntd.0008475	Aedes	1	NO	NO	YES
2020	Saudi Arabia	Munawar, Kashif; Saleh, Amgad; Afzal, Muhammad; Qasim, Muhammad; Khan, Khalid Ali; Zafar, Mazhar Iqbal; Khater, Emad, I	Molecular characterization and phylogenetic analysis of anopheline (Anophelinae: Culicidae) mosquitoes of the Oriental and Afrotropical Zoogeographic zones in Saudi Arabia	http://dx.doi.org/10.1016/j.actatropica.2020.105494	Anopheles	1	NO	NO	YES
2020	Saudi Arabia	Ibrahim, Reda; Alahmadi, Saeed; Almarwani, Abeer; Shawer, Dalia; Ali, Medhat	Do aminopyridinium-based ionic liquids promising to control Culex pipiens mosquitoes in the future?	http://dx.doi.org/10.1016/j.aspen.2020.09.007	Culex	1	NO	NO	YES
2020	Saudi Arabia	Ali, Medhat; Ibrahim, Reda; Alahmadi, Saeed; Alsharif, Sultan M.; Mansour, Fatimah; Elshazly, Hayam; Shawer, Dalia	Ovicidal, pupicidal and bactericidal effects of aminopyridinium-based ionic liquids on Culex pipiens and certain human pathogenic bacteria	http://dx.doi.org/10.1080/16583655.2020.1836909	Culex	1	NO	NO	YES
2020	Saudi Arabia	Alahmadi, Saeed; Ibrahim, Reda; Messali, Mouslim; Ali, Medhat	Effect of aminopyridinium-based ionic liquids against larvae of Culex pipiens (Diptera: Culicidae)	http://dx.doi.org/10.1080/16583655.2020.1782601	Culex	1	NO	NO	YES
2020	Cabo Verde	Pires, Silvia; Alves, Joana; Dia, Ibrahima; Gomez, Lara F.	Susceptibility of mosquito vectors of the city of Praia, Cabo Verde, to Temephos andBacillus thuringiensisvarisraelensis	http://dx.doi.org/10.1371/journal.pone.0234242	Aedes; Anopheles; Culex	3	NO	NO	YES
2020	Cabo Verde	Leal, Silvania Da Veiga; Fernandes Varela, Isaias Baptista; Lopes Goncalves, Aderitow Augusto; Sousa Monteiro, Davidson Daniel; Ramos de Sousa, Celivianne Marisia; Lima Mendonca, Maria da Luz; De Pina, Adilson Jose; Alves, Maria Joao; Osorio, Hugo Costa	Abundance and Updated Distribution of Aedes aegypti (Diptera: Culicidae) in Cabo Verde Archipelago: A Neglected Threat to Public Health	http://dx.doi.org/10.3390/ijerph17041291	Aedes	1	NO	NO	YES
2020	Cabo Verde	Campos M, Ward D, Morales RF, Gomes AR, Silva K, Sepúlveda N, Gomez LF, Clark TG, Campino S.	Surveillance of Aedes aegypti populations in the city of Praia, Cape Verde: Zika virus infection, insecticide resistance and genetic diversity	10.1186/s13071-020-04356-z	Aedes	1	NO	NO	YES
2020	Cabo Verde	Ayres CFJ, Seixas G, Borrego S, Marques C, Monteiro I, Marques CS, Gouveia B, Leal S, Troco AD, Fortes F, Parreira R, Pinto J, Sousa CA.	The V410L knockdown resistance mutation occurs in island and continental populations of Aedes aegypti in West and Central Africa	10.1371/journal.pntd.0008216	Aedes	1	NO	NO	YES
2020	Mauritius	Schmidt, TL; Chung, J; Honnen, AC; Weeks, AR; Hoffmann, AA	Population genomics of two invasive mosquitoes (Aedes aegypti and Aedes albopictus) from the Indo-Pacific	http://dx.doi.org/10.1371/journal.pntd.0008463	Aedes	1	NO	NO	YES
2020	Canada	Shahhosseini, N; Wong, G; Frederick, C; Kobinger, GP	Mosquito Species Composition and Abundance in Quebec, Eastern Canada	http://dx.doi.org/10.1093/jme/tjaa020	Aedes; Anopheles; Culex	3	NO	NO	YES
2020	Canada	Lajevardi, A; Paluzzi, JPV	Receptor Characterization and Functional Activity of Pyrokinins on the Hindgut in the Adult Mosquito, Aedes aegypti	http://dx.doi.org/10.3389/fphys.2020.00490	Aedes	1	NO	NO	YES
2020	Canada	Baharmand, I; Coatsworth, H; Peach, DAH; Belton, P; Lowenberger, C	Molecular relationships of introduced Aedes japonicus (Diptera: Culicidae) populations in British Columbia, Canada using mitochondrial DNA	https://onlinelibrary.wiley.com/doi/10.1111/jvec.12399	Aedes	1	NO	NO	YES
2020	Canada	Taieb, L; Ludwig, A; Ogden, NH; Lindsay, RL; Iranpour, M; Gagnon, CA; Bicout, DJ	Bird Species Involved in West Nile Virus Epidemiological Cycle in Southern Quebec	http://dx.doi.org/10.3390/ijerph17124517	Culex	1	NO	NO	YES
2020	Canada	Shahhosseini N, Frederick C, Racine T, Kobinger GP, Wong G.	Modeling host-feeding preference and molecular systematics of mosquitoes in different ecological niches in Canada	10.1016/j.actatropica.2020.105734	Aedes; Anopheles; Culex	3	NO	NO	YES
2020	Canada	Giordano BV, Gasparotto A, Liang P, Nelder MP, Russell C, Hunter FF.	Discovery of an Aedes (Stegomyia) albopictus population and first records of Aedes (Stegomyia) aegypti in Canada	10.1111/mve.12408	Aedes	1	NO	NO	YES
2020	United States	Petruff, Tanya A.; McMillan, Joseph R.; Shepard, John J.; Andreadis, Theodore G.; Armstrong, Philip M.	Increased mosquito abundance and species richness in Connecticut, United States 2001-2019	http://dx.doi.org/10.1038/s41598-020-76231-x	Aedes; Anopheles; Culex	3	NO	NO	YES
2020	United States	Vincent, Geoffrey P.; Davis, Justin K.; Wittry, Matthew J.; Wimberly, Michael C.; Carlson, Chris D.; Patton, Denise L.; Hildreth, Michael B.	Epidemic West Nile Virus Infection Rates and Endemic Population Dynamics Among South Dakota Mosquitoes: A 15-yr Study from the United States Northern Great Plains	http://dx.doi.org/10.1093/jme/tjz231	Aedes; Anopheles; Culex	3	NO	NO	YES
2020	United States	Hribar, Lawrence J.	Expanding Basic Entomological Knowledge by Using Mosquito Surveillance Bycatch	http://dx.doi.org/10.1093/aesa/saaa014	Aedes; Anopheles; Culex	3	NO	NO	YES
2020	United States	McMillan, Joseph R.; Armstrong, Philip M.; Andreadis, Theodore G.	Patterns of mosquito and arbovirus community composition and ecological indexes of arboviral risk in the northeast United States	http://dx.doi.org/10.1371/journal.pntd.0008066	Aedes; Anopheles; Culex	3	NO	NO	YES
2020	United States	Qualls, Whitney A.; Breidenbaugh, Mark S.	TEXAS MOSQUITO CONTROL RESPONSE FOLLOWING HURRICANE HARVEY	https://www.researchgate.net/publication/346433286_Texas_Mosquito_Control_Response_Following_Hurricane_Harvey	Aedes; Anopheles; Culex	3	NO	NO	YES
2020	United States	Boyles, Sean M.; Mavian, Carla N.; Finol, Esteban; Ukhanova, Maria; Stephenson, Caroline J.; Hamerlinck, Gabriela; Kang, Seokyoung; Baumgartner, Caleb; Geesey, Mary; Stinton, Israel; Williams, Katie; Mathias, Derrick K.; Prosperi, Mattia; Mai, Volker; Salemi, Marco; Buckner, Eva A.; Lednicky, John A.; Rivers, Adam R.; Dinglasan, Rhoel R.	Under-the-Radar Dengue Virus Infections in Natural Populations of Aedes aegypti Mosquitoes	http://dx.doi.org/10.1128/mSphere.00316-20	Aedes	1	NO	NO	YES
2020	United States	Oliver, JoAnne; Tan, Yi; Haight, Jamie D.; Tober, Keith J.; Gall, Wayne K.; Zink, Steven D.; Kramer, Laura D.; Campbell, Scott R.; Howard, John J.; Das, Suman R.; Sherwood, James A.	Spatial and temporal expansions of Eastern equine encephalitis virus and phylogenetic groups isolated from mosquitoes and mammalian cases in New York State from 2013 to 2019	http://dx.doi.org/10.1080/22221751.2020.1774426	Aedes; Anopheles; Culex	3	NO	NO	YES
2020	United States	Todorovic, Sofija; McKay, Tanja	Potential mosquito (Diptera: Culicidae) vectors of Dirofilaria immitis from residential entryways in Northeast Arkansas	http://dx.doi.org/10.1016/j.vetpar.2020.109105	Aedes; Anopheles; Culex	3	NO	NO	YES
2020	United States	Mann, James G.; Washington, Megan; Guynup, Taylor; Tarrand, Christopher; Dewey, Elizabeth M.; Fredregill, Chris; Duguma, Dagne; Pitts, R. Jason	Feeding Habits of Vector Mosquitoes in Harris County,TX, 2018	http://dx.doi.org/10.1093/jme/tjaa117	Aedes; Culex	2	NO	NO	YES
2020	United States	Swetnam, Daniele M.; Stuart, Jackson B.; Young, Katherine; Maharaj, Payal D.; Fang, Ying; Garcia, Sandra; Barker, Christopher M.; Smith, Kirk; Godsey, Marvin S.; Savage, Harry M.; Barton, Vonnita; Bolling, Bethany G.; Duggal, Nisha; Brault, Aaron C.; Coffey, Lark L.	Movement of St. Louis encephalitis virus in the Western United States, 2014-2018	http://dx.doi.org/10.1371/journal.pntd.0008343	Culex	1	NO	NO	YES
2020	United States	Wilke, Andre B. B.; Vasquez, Chalmers; Carvajal, Augusto; Moreno, Maday; Diaz, Yadira; Belledent, Teresa; Gibson, Laurin; Petrie, William D.; Fuller, Douglas O.; Beier, John C.	Cemeteries in Miami-Dade County, Florida are important areas to be targeted in mosquito management and control efforts	http://dx.doi.org/10.1371/journal.pone.0230748	Aedes; Culex	2	NO	NO	YES
2020	United States	Myer, Mark H.; Fizer, Chelsea M.; Mcpherson, Kenneth R.; Neale, Anne C.; Pilant, Andrew N.; Rodriguez, Arturo; Whung, Pai-Yei; Johnston, John M.	Mapping Aedes aegypti (Diptera: Culicidae) and Aedes albopictus Vector Mosquito Distribution in Brownsville, TX	http://dx.doi.org/10.1093/jme/tjz132	Aedes	1	NO	NO	YES
2020	United States	Unlu, Isik; Rochlin, Ilia; Suman, Devi S.; Wang, Yi; Chandel, Kshitij; Gaugler, Randy	Large-Scale Operational Pyriproxyfen Autodissemination Deployment to Suppress the Immature Asian Tiger Mosquito (Diptera: Culicidae) Populations	http://dx.doi.org/10.1093/jme/tjaa011	Aedes	1	NO	NO	YES
2020	United States	Hollingsworth, Brandon; Hawkins, Pete; Lloyd, Alun L.; Reiskind, Michael H.	Efficacy and Spatial Extent of Yard-Scale Control of Aedes (Stegomyia) albopictus (Diptera: Culicidae) Using Barrier Sprays and Larval Habitat Management	http://dx.doi.org/10.1093/jme/tjaa016	Aedes	1	NO	NO	YES
2020	United States	Tesh, Robert B.; Bolling, Bethany G.; Guzman, Hilda; Popov, Vsevolod L.; Wilson, Ashley; Widen, Steven G.; Wood, Thomas G.; Walker, Peter J.; Vasilakis, Nikos	Characterization of Port Bolivar Virus, a Novel Entomobirnavirus (Birnaviridae) Isolated from Mosquitoes Collected in East Texas, USA	http://dx.doi.org/10.3390/v12040390	Aedes	1	NO	NO	YES
2020	United States	Tokarz, Ryan E.; Smith, Ryan C.	Crossover Dynamics of Culex (Diptera: Culicidae) Vector Populations Determine WNV Transmission Intensity	http://dx.doi.org/10.1093/jme/tjz122	Culex	1	NO	NO	YES
2020	United States	Kache, Pallavi A.; Eastwood, Gillian; Collins-Palmer, Kaitlin; Katz, Marly; Falco, Richard C.; Bajwa, Waheed I.; Armstrong, Philip M.; Andreadis, Theodore G.; Diuk-Wasser, Maria A.	Environmental Determinants of Aedes albopictus Abundance at a Northern Limit of Its Range in the United States	http://dx.doi.org/10.4269/ajtmh.19-0244	Aedes	1	NO	NO	YES
2020	United States	Sanders, Jordan D.; Talley, Justin L.; Frazier, Amy E.; Noden, Bruce H.	Landscape and Anthropogenic Factors Associated with Adult Aedes aegypti and Aedes albopictus in Small Cities in the Southern Great Plains	http://dx.doi.org/10.3390/insects11100699	Aedes; Culex	2	NO	NO	YES
2020	United States	Decarlo, Christine H.; Campbell, Scott R.; Bigler, Laura L.; Mohammed, Hussni O.	AEDES JAPONICUS AND WEST NILE VIRUS IN NEW YORK	https://jamca.kglmeridian.com/view/journals/moco/36/4/article-p261.xml	Aedes	1	NO	NO	YES
2020	United States	Hess, Thomas M.; Noden, Bruce H.; Whiteman, Liam; Reed, Melissa; Kard, Brad; Hoback, W. Wyatt	MOSQUITO COMMUNITY AND WEST NILE VIRUS RISK ON A NATIONAL GUARD TRAINING BASE IN OKLAHOMA	https://jamca.kglmeridian.com/view/journals/moco/36/2/article-p81.xml#d191837e281	Culex	1	NO	NO	YES
2020	United States	Case, Elizabeth; Shragai, Talya; Harrington, Laura; Ren, Yue; Morreale, Stephen; Erickson, David	Evaluation of Unmanned Aerial Vehicles and Neural Networks for Integrated Mosquito Management of Aedes albopictus (Diptera: Culicidae)	http://dx.doi.org/10.1093/jme/tjaa078	Aedes	1	NO	NO	YES
2020	United States	Honorio, Nildimar Alves; Camara, Daniel Cardoso Portela; Wiggins, Keenan; Eastmond, Bradley; Alto, Barry Wilmer	High-Throughput Method for Detection of Arbovirus Infection of Saliva in Mosquitoes Aedes aegypti and Ae. albopictus	http://dx.doi.org/10.3390/v12111343	Aedes	1	NO	NO	YES
2020	United States	Wilke, Andre B. B.; Carvajal, Augusto; Vasquez, Chalmers; Petrie, William D.; Beier, John C.	Urban farms in Miami-Dade county, Florida have favorable environments for vector mosquitoes	http://dx.doi.org/10.1371/journal.pone.0230825	Aedes; Culex	2	NO	NO	YES
2020	United States	Pless, Evlyn; Hopperstad, Kristen A.; Ledesma, Nicholas; Dixon, Daniel; Henke, Jennifer A.; Powell, Jeffrey R.	Sunshine versus gold: The effect of population age on genetic structure of an invasive mosquito	http://dx.doi.org/10.1002/ece3.6661	Aedes	1	NO	NO	YES
2020	United States	Portilla, Maribel A.; Lawler, Sharon P.	Herbicide treatment alters the effects of water hyacinth on larval mosquito abundance	http://dx.doi.org/10.1111/jvec.12374	Culex	1	NO	NO	YES
2020	United States	Jones, Athena S.; Cohen, David; Alberdi, Francisco; Sanabria, Amanda; Clausell, Nakiya; Roca, Matthew; Fionah, Abelline K.; Kumar, Naresh; Solo-Gabriele, Helena M.; Zahran, Elsayed M.	Persistence of aerially applied mosquito-pesticide, Naled, in fresh and marine waters	http://dx.doi.org/10.1016/j.scitotenv.2020.138391	Culex; Psorophora	2	NO	NO	YES
2020	United States	Walton, William E.; Mai, Kevin; Nguyen, Andrew; Tse, Rex	EVALUATION OF TWO MANAGEMENT STRATEGIES FOR HARVESTED EMERGENT VEGETATION ON IMMATURE MOSQUITO ABUNDANCE AND WATER QUALITY	https://jamca.kglmeridian.com/view/journals/moco/36/3/article-p139.xml#d205696e328	Anopheles; Culex	2	NO	NO	YES
2020	United States	Stone, Chris M.; Zuo, Zhen; Li, Bo; Ruiz, Marilyn; Swanson, Jack; Hunt, Jason; Kim, Chang-Hyun; Smith, Rebecca L.	Spatial,Temporal, and Genetic Invasion Dynamics of Aedes albopictus (Diptera: Culicidae) in Illinois	http://dx.doi.org/10.1093/jme/tjaa047	Aedes	1	NO	NO	YES
2020	United States	Batz, Zachary A.; Clemento, Anthony J.; Fritzenwanker, Jens; Ring, Timothy J.; Garza, John Carlos; Armbruster, Peter A.	Rapid adaptive evolution of the diapause program during range expansion of an invasive mosquito	http://dx.doi.org/10.1111/evo.14029	Aedes	1	NO	NO	YES
2020	United States	Gutierrez, Eileen H. Jeffrey; Walker, Kathleen R.; Ernst, Kacey C.; Riehle, Michael A.; Davidowitz, Goggy	Size as a Proxy for Survival in Aedes aegypti (Diptera: Culicidae) Mosquitoes	http://dx.doi.org/10.1093/jme/tjaa055	Aedes	1	NO	NO	YES
2020	United States	Olson, Mark F.; Garcia-Luna, Selene; Juarez, Jose G.; Martin, Estelle; Harrington, Laura C.; Eubanks, Micky D.; Badillo-Vargas, Ismael E.; Hamer, Gabriel L.	Sugar Feeding Patterns for Aedes aegypti and Culex quinquefasciatus (Diptera: Culicidae) Mosquitoes in South Texas	http://dx.doi.org/10.1093/jme/tjaa005	Aedes; Culex	2	NO	NO	YES
2020	United States	Marini, Alyssa G.; Lieberthal, Brandon A.; Gardner, Allison M.	PRODUCTION OF CULEX PIPIENS IN STORMWATER AND COMBINED SEWER CATCH BASINS	https://jamca.kglmeridian.com/view/journals/moco/36/4/article-p249.xml	Culex	1	NO	NO	YES
2020	United States	Fikrig, Kara; Peck, Sonile; Deckerman, Peter; Dang, Sharon; St Fleur, Kimberly; Goldsmith, Henry; Qu, Sophia; Rosenthal, Hannah; Harrington, Laura C.	Sugar feeding patterns of New York Aedes albopictus mosquitoes are affected by saturation deficit, flowers, and host seeking	http://dx.doi.org/10.1371/journal.pntd.0008244	Aedes	1	NO	NO	YES
2020	United States	Juma, Elijah O.; Kim, Chang-Hyun; Dunlap, Christopher; Allan, Brian F.; Stone, Chris M.	Culex pipiens and Culex restuans egg rafts harbor diverse bacterial communities compared to their midgut tissues	http://dx.doi.org/10.1186/s13071-020-04408-4	Culex	1	NO	NO	YES
2020	United States	Eastwood, Gillian; Shepard, John J.; Misencik, Michael J.; Andreadis, Theodore G.; Armstrong, Philip M.	Local persistence of novel regional variants of La Crosse virus in the Northeast USA	http://dx.doi.org/10.1186/s13071-020-04440-4	Aedes	1	NO	NO	YES
2020	United States	Wilke, Andre Barretto Bruno; Vasquez, Chalmers; Carvajal, Augusto; Medina, Johana; Chase, Catherine; Cardenas, Gabriel; Mutebi, John-Paul; Petrie, William D.; Beier, John C.	Proliferation of Aedes aegypti in urban environments mediated by the availability of key aquatic habitats	http://dx.doi.org/10.1038/s41598-020-69759-5	Aedes	1	NO	NO	YES
2020	United States	Snyder, Robert E.; Feiszli, Tina; Foss, Leslie; Messenger, Sharon; Fang, Ying; Barker, Christopher M.; Reisen, William K.; Vugia, Duc J.; Padgett, Kerry A.; Kramer, Vicki L.	West Nile virus in California, 2003-2018: A persistent threat	http://dx.doi.org/10.1371/journal.pntd.0008841	Culex	1	NO	NO	YES
2020	United States	Field, Eleanor N.; Gehrke, Ella J.; Ruden, Rachel M.; Adelman, James S.; Smith, Ryan C.	An Improved Multiplex Polymerase Chain Reaction (PCR) Assay for the Identification of Mosquito (Diptera: Culicidae) Blood Meals	http://dx.doi.org/10.1093/jme/tjz182	Culex	1	NO	NO	YES
2020	United States	Alto, Barry W.; Civana, Ayse; Wiggins, Keenan; Eastmond, Bradley; Shin, Dongyoung	Effect of Oral Infection of Mayaro Virus on Fitness Correlates and Expression of Immune Related Genes inAedes aegypti	http://dx.doi.org/10.3390/v12070719	Aedes	1	NO	NO	YES
2020	United States	Britch, S. C.; Linthicum, K. J.; Kline, D. L.; Aldridge, R. L.; Golden, F., V; Wittie, J.; Henke, J.; Hung, K.; Gutierrez, A.; Snelling, M.; Lora, C.	TRANSFLUTHRIN SPATIAL REPELLENT ON US MILITARY MATERIALS REDUCES CULEX TARSALIS INCURSION IN A DESERT ENVIRONMENT	https://jamca.kglmeridian.com/view/journals/moco/36/1/article-p37.xml	Aedes; Anopheles; Culex	3	NO	NO	YES
2020	United States	Karki, Surendra; Brown, William M.; Uelmen, John; Ruiz, Marilyn O'Hara; Smith, Rebecca Lee	The drivers of West Nile virus human illness in the Chicago, Illinois, USA area: Fine scale dynamic effects of weather, mosquito infection, social, and biological conditions	http://dx.doi.org/10.1371/journal.pone.0227160	Culex	1	NO	NO	YES
2020	United States	Reiskind, Michael H.; Styers, Diane M.; Hayes, Isaac; Richards, Stephanie L.; Doyle, Michael S.; Reed, Emily M. X.; Hollingsworth, Brandon; Byrd, Brian D.	Short-Term, Large-Area Survey of ContainerAedes spp. (Diptera: Culicidae): Presence and Abundance is Associated with Fine-scale Landscape Factors in North Carolina, USA	http://dx.doi.org/10.1177/1178630220952806	Aedes	1	NO	NO	YES
2020	United States	Poh, Karen C.; Medeiros, Matthew C., I; Hamer, Gabriel L.	Landscape and demographic determinants of Culex infection with West Nile virus during the 2012 epidemic in Dallas County, TX	http://dx.doi.org/10.1016/j.sste.2020.100336	Culex	1	NO	NO	YES
2020	United States	Kinsella, Cormac M.; Paras, Molly L.; Smole, Sandra; Mehta, Samar; Ganesh, Vijay; Chen, Lin H.; McQuillen, Daniel P.; Shah, Ruta; Chan, Justin; Osborne, Matthew; Hennigan, Scott; Halpern-Smith, Frederic; Brown, Catherine M.; Sabeti, Pardis; Piantadosi, Anne	Jamestown Canyon virus in Massachusetts: clinical case series and vector screening	http://dx.doi.org/10.1080/22221751.2020.1756697	Aedes	1	NO	NO	YES
2020	United States	Ferreira-de-Freitas, Lilian; Thrun, Nicholas B.; Tucker, Bradley J.; Melidosian, Lauren; Bartholomay, Lyric C.	An Evaluation of Characters for the Separation of Two Culex Species (Diptera: Culicidae) Based on Material From the Upper Midwest	http://dx.doi.org/10.1093/jisesa/ieaa119	Culex	1	NO	NO	YES
2020	United States	Ward, Matthew J.; Carter, Brendan H.; Walsh, Christine E. S.; Yukich, Joshua O.; Wesson, Dawn M.; Christofferson, Rebecca C.	Short Report: Asymptomatic Zika virus infections with low viral loads not likely to establish transmission in New Orleans Aedes populations	http://dx.doi.org/10.1371/journal.pone.0233309	Aedes	1	NO	NO	YES
2020	United States	Olson, Mark F.; Ndeffo-Mbah, Martial L.; Juarez, Jose G.; Garcia-Luna, Selene; Martin, Estelle; Borucki, Monica K.; Frank, Matthias; Guillermo Estrada-Franco, Jose; Rodriguez-Perez, Mario A.; Fernandez-Santos, Nadia A.; de Jesus Molina-Gamboa, Gloria; Carmona Aguirre, Santos Daniel; de Lourdes Reyes-Berrones, Bernardita; Javier Cortes-De la Cruz, Luis; Garcia-Barrientos, Alejandro; Huidobro-Gueva…	High Rate of Non-Human Feeding by Aedes aegypti Reduces Zika Virus Transmission in South Texas	http://dx.doi.org/10.3390/v12040453	Aedes; Culex	2	NO	NO	YES
2020	United States	West, Richard G.; Mathias, Derrick R.; Day, Jonathan F.; Boohene, Carl K.; Unnasch, Thomas R.; Burkett-Cadena, Nathan D.	Vectorial Capacity ofCuliseta melanura(Diptera: Culicidae) Changes Seasonally and Is Related to Epizootic Transmission of Eastern Equine Encephalitis Virus in Central Florida	http://dx.doi.org/10.3389/fevo.2020.00270	Culex	1	NO	NO	YES
2020	United States	Hopkins, M. Camille; Zink, Steven D.; Paulson, Sally L.; Hawley, Dana M.	Influence of Forest Disturbance on La Crosse Virus Risk in Southwestern Virginia	http://dx.doi.org/10.3390/insects11010028	Aedes; Culex	2	NO	NO	YES
2020	United States	Gamez, Stephanie; Antoshechkin, Igor; Mendez-Sanchez, Stelia C.; Akbari, Omar S.	The Developmental Transcriptome of Aedes albopictus, a Major Worldwide Human Disease Vector	http://dx.doi.org/10.1534/g3.119.401006	Aedes	1	NO	NO	YES
2020	United States	Juma, Elijah O.; Allan, Brian F.; Kim, Chang-Hyun; Stone, Christopher; Dunlap, Christopher; Muturi, Ephantus J.	Effect of life stage and pesticide exposure on the gut microbiota of Aedes albopictus and Culex pipiens L	http://dx.doi.org/10.1038/s41598-020-66452-5	Aedes; Culex	2	NO	NO	YES
2020	United States	Anderson, John F.; Main, Andrew J.; Ferrandino, Francis J.	Horizontal and Vertical Transmission of West Nile Virus by Aedes vexans (Diptera: Culicidae)	http://dx.doi.org/10.1093/jme/tjaa049	Aedes	1	NO	NO	YES
2020	United States	Mundis, Stephanie J.; Estep, Alden S.; Waits, Christy M.; Ryan, Sadie J.	Spatial variation in the frequency of knockdown resistance genotypes in Florida Aedes aegypti populations	http://dx.doi.org/10.1186/s13071-020-04112-3	Aedes	1	NO	NO	YES
2020	United States	Seabourn, Priscilla; Spafford, Helen; Yoneishi, Nicole; Medeiros, Matthew	TheAedes albopictus(Diptera: Culicidae) microbiome varies spatially and with Ascogregarine infection	http://dx.doi.org/10.1371/journal.pntd.0008615	Aedes	1	NO	NO	YES
2020	United States	Martin, Estelle; Tang, Wendy; Briggs, Cierra; Hopson, Helena; Juarez, Jose Guillermo; Garcia-Luna, Selene; de Valdez, Megan Wise; Badillo-Vargas, Ismael E.; Borucki, Monica K.; Frank, Matthias; Hamer, Gabriel L.	Cell fusing agent virus (Flavivirus) infection in Aedes aegypti in Texas: seasonality, comparison by trap type, and individual viral loads	http://dx.doi.org/10.1007/s00705-020-04652-0	Aedes	1	NO	NO	YES
2020	United States	Juarez, Jose G.; Garcia-Luna, Selene; Chaves, Luis Fernando; Carbajal, Ester; Valdez, Edwin; Avila, Courtney; Tang, Wendy; Martin, Estelle; Barrera, Roberto; Hemme, Ryan R.; Mutebi, John-Paul; Nga Vuong; Roark, E. Brendan; Maupin, Christopher R.; Badillo-Vargas, Ismael E.; Hamer, Gabriel L.	Dispersal of female and male Aedes aegypti from discarded container habitats using a stable isotope mark-capture study design in South Texas	http://dx.doi.org/10.1038/s41598-020-63670-9	Aedes	1	NO	NO	YES
2020	United States	Muturi, Ephantus J.; Dunlap, Christopher; Caceres, Carla E.	Microbial communities of container aquatic habitats shift in response to Culex restuans larvae	http://dx.doi.org/10.1093/femsec/fiaa112	Culex	1	NO	NO	YES
2020	United States	West, Richard G.; Mathias, Derrick K.; Day, Jonathan F.; Acevedo, Carolina; Unnasch, Thomas R.; Burkett-Cadena, Nathan D.	Seasonal Changes of Host Use by Culiseta melanura (Diptera: Culicidae) in Central Florida	http://dx.doi.org/10.1093/jme/tjaa067	Culiseta	1	NO	NO	YES
2020	United States	Hasty, Jeomhee M.; Felix, Gilberto E.; Amador, Manuel; Barrera, Roberto; Santiago, Gilberto S.; Nakasone, Lynn; Park, Sarah Y.; Okoji, Steven; Honda, Eric; Asuncion, Bernard; Save, Maricia; Munoz-Jordan, Jorge L.; Martinez-Conde, Stephanie; Medina, Freddy A.; Waterman, Stephen H.; Petersen, Lyle R.; Johnston, David I.; Hemme, Ryan R.	Entomological Investigation Detects Dengue Virus Type 1 in Aedes (Stegomyia) albopictus (Skuse) during the 2015-16 Outbreak in Hawaii	http://dx.doi.org/10.4269/ajtmh.19-0732	Aedes; Culex	2	NO	NO	YES
2020	United States	Yee, Donald A.; Hasaballah, Ahmed Ibrahim; Glasgow, William C.; Ezeakacha, Nnaemeka F.	Quantifying species traits related to oviposition behavior and offspring survival in two important disease vectors	http://dx.doi.org/10.1371/journal.pone.0239636	Culex	1	NO	NO	YES
2020	United States	Donnelly, Marisa A. P.; Kluh, Susanne; Snyder, Robert E.; Barker, Christopher M.	Quantifying sociodemographic heterogeneities in the distribution ofAedes aegyptiamong California households	http://dx.doi.org/10.1371/journal.pntd.0008408	Aedes	1	NO	NO	YES
2020	United States	McClure, Katherine M.; Fleischer, Robert C.; Kilpatrick, A. Marm	The role of native and introduced birds in transmission of avian malaria in Hawaii	http://dx.doi.org/10.1002/ecy.3038	Culex	1	NO	NO	YES
2020	United States	Sorensen, Amanda E.; Jordan, Rebecca C.	Citizen Science in Urban Habitats	https://pubmed.ncbi.nlm.nih.gov/28854108/	Aedes	1	NO	NO	YES
2020	United States	Noden BH, Bradt DL, Sanders JD.	Mosquito-borne parasites in the Great Plains: searching for vectors of nematodes and avian malaria parasites	10.1016/j.actatropica.2020.105735	Aedes; Culex	2	NO	NO	YES
2020	United States	Gloria-Soria A, Payne AF, Bialosuknia SM, Stout J, Mathias N, Eastwood G, Ciota AT, Kramer LD, Armstrong PM.	Vector Competence of Aedes albopictus Populations from the Northeastern United States for Chikungunya, Dengue, and Zika Viruses	10.4269/ajtmh.20-0874	Aedes	1	NO	NO	YES
2020	United States	Pruszynski CA, Stenn T, Acevedo C, Leal AL, Burkett-Cadena ND.	Human Blood Feeding by Aedes aegypti (Diptera: Culicidae) in the Florida Keys and a Review of the Literature	10.1093/jme/tjaa083	Aedes	1	NO	NO	YES
2020	United States	Spence Beaulieu MR, Federico JL, Reiskind MH.	Mosquito diversity and dog heartworm prevalence in suburban areas	10.1186/s13071-019-3874-0	Aedes; Culex	2	NO	NO	YES
2020	United States	McAllister JC, Porcelli M, Medina JM, Delorey MJ, Connelly CR, Godsey MS, Panella NA, Dzuris N, Boegler KA, Kenney JL, Kothera L, Vizcaino L, Lenhart AE, Mutebi JP, Vasquez C.	Mosquito Control Activities during Local Transmission of Zika Virus, Miami-Dade County, Florida, USA, 2016	10.3201/eid2605.191606	Aedes	1	NO	NO	YES
2020	United States	Chaves LF, Reissen N, White GS, Gordon S, Faraji A.	Trap Comparison for Surveillance of the Western Tree Hole Mosquito (Diptera: Culicidae)	10.1093/jisesa/iez131	Aedes; Culex	2	NO	NO	YES
2020	United States	Giordano BV, Bartlett SK, Falcon DA, Lucas RP, Tressler MJ, Campbell LP.	Mosquito Community Composition, Seasonal Distributions, and Trap Bias in Northeastern Florida	10.1093/jme/tjaa053	Aedes; Culex	2	NO	NO	YES
2020	United States	Parker AT, McGill K, Allan BF.	Container Type Affects Mosquito (Diptera: Culicidae) Oviposition Choice	10.1093/jme/tjaa045	Aedes; Culex	2	NO	NO	YES
2020	United States	Seabourn P, Spafford H, Yoneishi N, Medeiros M.	The Aedes albopictus (Diptera: Culicidae) microbiome varies spatially and with Ascogregarine infection	10.1371/journal.pntd.0008615	Aedes	1	NO	NO	YES
2020	United States	Bergren NA, Patterson EI, Blair H, Ellis RP, Kading RC.	Methods for successful inactivation of Rift Valley fever virus in infected mosquitoes	10.1016/j.jviromet.2019.113794	Culex	1	NO	NO	YES
2020	United States	Boze BGV, Markowski DM, Bennett D, Williams MG.	Preparations and Activities Necessary for Aerial Mosquito Control After Hurricanes	10.2987/19-6881.1	Aedes	1	NO	NO	YES
2020	United States	Yang F, Schildhauer S, Billeter SA, Hardstone Yoshimizu M, Payne R, Pakingan MJ, Metzger ME, Liebman KA, Hu R, Kramer V, Padgett KA.	Insecticide Resistance Status of Aedes aegypti (Diptera: Culicidae) in California by Biochemical Assays	10.1093/jme/tjaa031	Aedes	1	NO	NO	YES
2020	United States	Spence Beaulieu MR, Reiskind MH.	Comparative Vector Efficiency of Two Prevalent Mosquito Species for Dog Heartworm in North Carolina	10.1093/jme/tjz190	Aedes	1	NO	NO	YES
2020	United States	Alomar AA, Eastmond BH, Alto BW.	The effects of exposure to pyriproxyfen and predation on Zika virus infection and transmission in Aedes aegypti	10.1371/journal.pntd.0008846	Aedes	1	NO	NO	YES
2020	United States	Rowe RD, Odoi A, Paulsen D, Moncayo AC, Trout Fryxell RT.	Spatial-temporal clusters of host-seeking Aedes albopictus, Aedes japonicus, and Aedes triseriatus collections in a La Crosse virus endemic county (Knox County, Tennessee, USA)	10.1371/journal.pone.0237322	Aedes; Anopheles; Culex; Orthopodomyia; Psorophora; Uranotaenia	6	NO	NO	YES
2020	United States	Shin D, Kang S, Smartt CT.	Profiling Transcripts of Vector Competence between Two Different Aedes aegypti Populations in Florida	10.3390/v12080823	Aedes	1	NO	NO	YES
2020	United States	Day CA, Richards SL, Reiskind MH, Doyle MS, Byrd BD.	Context-Dependent Accuracy of the BG-Counter Remote Mosquito Surveillance Device in North Carolina	10.2987/19-6903.1	Aedes; Anopheles; Culex	3	NO	NO	YES
2020	United States	Benedict MQ, Hunt CM, Vella MG, Gonzalez KM, Dotson EM, Collins CM.	Pragmatic selection of larval mosquito diets for insectary rearing of Anopheles gambiae and Aedes aegypti	10.1371/journal.pone.0221838	Aedes; Anopheles	2	NO	NO	YES
2020	United States	Katz G, Leisnham PT, LaDeau SL.	Aedes albopictus Body Size Differs Across Neighborhoods With Varying Infrastructural Abandonment	10.1093/jme/tjz170	Aedes	1	NO	NO	YES
2020	United States	Borland EM, Hartman DA, Hopken MW, Piaggio AJ, Kading RC.	Technical Limitations Associated With Molecular Barcoding of Arthropod Bloodmeals Taken From North American Deer Species	10.1093/jme/tjaa112	Aedes	1	NO	NO	YES
2020	United States	Torres R, Hernandez E, Flores V, Ramirez JL, Joyce AL.	Wolbachia in mosquitoes from the Central Valley of California, USA	10.1186/s13071-020-04429-z	Aedes; Anopheles; Culex	3	NO	NO	YES
2020	United States	Vigilant M, Battle-Freeman C, Braumuller KC, Riley R, Fredregill CL.	Harris County Public Health Mosquito and Vector Control Division Emergency Response to Hurricane Harvey: Vector-Borne Disease Surveillance and Control	10.2987/19-6890.1	Aedes; Anopheles; Culex; Orthopodomyia; Psorophora; Uranotaenia	6	NO	NO	YES
2020	United States	Su T, Mullens P, Thieme J, Melgoza A, Real R, Brown MQ.	Deployment and Fact Analysis of the In2Care® Mosquito Trap, A Novel Tool for Controlling Invasive Aedes Species	https://jamca.kglmeridian.com/view/journals/moco/36/3/article-p167.xml	Aedes; Culex	2	NO	NO	YES
2020	United States	Parker C, Ramirez D, Thomas C, Connelly CR.	Baseline Susceptibility Status of Florida Populations of Aedes aegypti (Diptera: Culicidae) and Aedes albopictus	10.1093/jme/tjaa068	Aedes	1	NO	NO	YES
2020	United States	Padilla SL, Prieto K, Dohm DJ, Turell MJ, Klein TA, Fernández R, Watts DM, Lowen RG, Palacios GF, Pitt ML, Wiley MR, Nasar F.	Complete genomic sequences of Venezuelan equine encephalitis virus subtype IIID isolates from mosquitoes	10.1007/s00705-020-04647-x	Culex	1	NO	NO	YES
2020	United States	Crawford JE, Clarke DW, Criswell V, Desnoyer M, Cornel D, Deegan B, Gong K, Hopkins KC, Howell P, Hyde JS, Livni J, Behling C, Benza R, Chen W, Dobson KL, Eldershaw C, Greeley D, Han Y, Hughes B, Kakani E, Karbowski J, Kitchell A, Lee E, Lin T, Liu J, Lozano M, MacDonald W, Mains JW, Metlitz M, Mitchell SN, Moore D, Ohm JR, Parkes K, Porshnikoff A, Robuck C, Sheridan M, Sobecki R, Smith P, Steven…	Efficient production of male Wolbachia-infected Aedes aegypti mosquitoes enables large-scale suppression of wild populations	10.1038/s41587-020-0471-x	Aedes	1	NO	NO	YES
2020	United States	Skaff NK, Cheng Q, Clemesha RES, Collender PA, Gershunov A, Head JR, Hoover CM, Lettenmaier DP, Rohr JR, Snyder RE, Remais JV.	Thermal thresholds heighten sensitivity of West Nile virus transmission to changing temperatures in coastal California	10.1098/rspb.2020.1065	Culex	1	NO	NO	YES
2020	United States	Lucas KJ, Bales RB, McCoy K, Weldon C.	Oxidase, Esterase, and KDR-Associated Pyrethroid Resistance in Culex quinquefasciatus Field Collections of Collier County, Florida	10.2987/19-6850.1	Culex	1	NO	NO	YES
2020	United States	Quilliam DN, Gosciminski M, Bandy U.	Eastern Equine Encephalitis Surveillance and Response, Rhode Island, 2019		Aedes; Anopheles; Culex	3	NO	NO	YES
2020	United States	Esterly AT, Alemayehu D, Rusmisel B, Busam J, Shelton TL, Sebay T, Zahiri N, Huston JW, Clausnitzer RJ, Haas-Stapleton EJ.	Culex erythrothorax (Diptera: Culicidae): Activity periods, insecticide susceptibility and control in California (USA)	10.1371/journal.pone.0228835	Culex	1	NO	NO	YES
2020	United States	Bhattachan A, Skaff NK, Irish AM, Vimal S, Remais JV, Lettenmaier DP.	Outdoor Residential Water Use Restrictions during Recent Drought Suppressed Disease Vector Abundance in Southern California	10.1021/acs.est.0c05857	Culex	1	NO	NO	YES
2020	United States	Weaver JR, Xue RD, Gaines MK.	Population Outbreaks of Mosquitoes After Hurricanes Matthew and Irma and the Control Efforts in St. Johns County, Northeastern Florida	10.2987/19-6867.1	Aedes; Anopheles; Culex	3	NO	NO	YES
2020	United States	Chan KK, Auguste AJ, Brewster CC, Paulson SL.	Vector competence of Virginia mosquitoes for Zika and Cache Valley viruses	10.1186/s13071-020-04042-0	Aedes; Culex	2	NO	NO	YES
2020	United States	Eastwood G, Donnellycolt AK, Shepard JJ, Misencik MJ, Bedoukian R, Cole L, Armstrong PM, Andreadis TG.	Evaluation of Novel Trapping Lures for Monitoring Exotic and Native Container-Inhabiting Aedes spp. (Diptera: Culicidae) Mosquitoes	10.1093/jme/tjz200	Aedes; Anopheles; Culex	3	NO	NO	YES
2020	United States	Kaczmarek ME, Herzog NL, Noval MG, Zuzworsky J, Shah Z, Bajwa WI, Stapleford KA.	Distinct New York City Aedes albopictus Mosquito Populations Display Differences in Salivary Gland Protein D7 Diversity and Chikungunya Virus Replication	10.3390/v12070698	Aedes	1	NO	NO	YES
2020	United States	Yoshimizu MH, Padgett K, Kramer V.	Surveillance of a kdr Resistance Mutation in Culex pipiens (Diptera: Culicidae) and Culex quinquefasciatus in California	10.1093/jme/tjz208	Culex	1	NO	NO	YES
2020	United States	Mian LS, Caranci A, Ramos J, Nelson JC, Smith N, Van Dyke W, Dhillon MS.	Residual Activity of Pyriproxyfen Against Mosquitoes in Catch Basins in Northwestern Riverside County, Southern California	10.2987/20-6963.1	Culex	1	NO	NO	YES
2020	United States	Lee HJ, Longnecker M, Calkins TL, Renfro AD, Fredregill CL, Debboun M, Pietrantonio PV.	Detection of the Nav channel kdr-like mutation and modeling of factors affecting survivorship of Culex quinquefasciatus mosquitoes from six areas of Harris County (Houston), Texas, after permethrin field-cage tests	10.1371/journal.pntd.0008860	Culex	1	NO	NO	YES
2020	United States	Yee DA, Nelsen JA, Deerman JH, Dean CL, Price TL, Rogers RE, Varnado WC.	Oviposition Responses and Potential Larval Control Methods of Aedes albopictus (Diptera: Culicidae) in Downspout Extensions	10.1093/jme/tjz159	Aedes	1	NO	NO	YES
2020	United States	Westby KM, Medley KA.	Cold Nights, City Lights: Artificial Light at Night Reduces Photoperiodically Induced Diapause in Urban and Rural Populations of Aedes albopictus (Diptera: Culicidae)	10.1093/jme/tjaa139	Aedes	1	NO	NO	YES
2020	United States	Kothera L, Mutebi JP, Kenney JL, Saxton-Shaw K, Ward MP, Savage HM.	Bloodmeal, Host Selection, and Genetic Admixture Analyses of Culex pipiens Complex (Diptera: Culicidae) Mosquitoes in Chicago, IL	10.1093/jme/tjz158	Culex	1	NO	NO	YES
2020	United States	Riles MT, Day CA, Killingsworth D.	Field Observations of Invasive Species Aedes japonicus and Larval Contemporaries in Escambia County, Florida	10.2987/20-6981.1	Aedes	1	NO	NO	YES
2020	United States	Pruett G, Hawes J, Varnado W, Deerman H, Goddard J, Burkett-Cadena N, Kearney C.	The readily transformable Impatiens walleriana efficiently attracts nectar feeding with Aedes and Culex mosquitoes in simulated outdoor garden settings in Mississippi and Florida	10.1016/j.actatropica.2020.105624	Aedes; Culex	2	NO	NO	YES
2020	United States	Dixson A, Jackson RN, Rowe RD, Nease R, Fryxell RTT.	Aedes albopictus oviposits with other Aedes species in artificial oviposition cups: a case study in Knox County, Tennessee, U.S.A	10.1111/jvec.12368	Aedes	1	NO	NO	YES
2020	United States	Day CA, Lewandowski K, Vonesh JR, Byrd BD.	Phenology of Rock Pool Mosquitoes in the Southern Appalachian Mountains: Surveys Reveal Apparent Winter Hatching of Aedes japonicus and the Potential For Asymmetrical Stage-Specific Interactions	10.2987/20-6964.1	Aedes; Anopheles; Culex	3	NO	NO	YES
2020	United States	Staunton KM, Crawford JE, Cornel D, Yeeles P, Desnoyer M, Livni J, Holeman J, Mulligan FS, Snoad N, Ritchie SA.	Environmental influences on Aedes aegypti catches in Biogents Sentinel traps during a Californian "rear and release" program: Implications for designing surveillance programs	10.1371/journal.pntd.0008367	Aedes	1	NO	NO	YES
2020	United States	De La Vega SR, Smith DJ, Fritz JA, Lucchesi EF, Huang S.	Gynandromorphic Specimens of Culex erythrothorax, Culex pipiens Complex, Culex tarsalis, and Culiseta incidens Collected in Northern San Joaquin Valley, California	10.2987/20-6943.1	Culex	1	NO	NO	YES
2020	United States	Reeves LE, Gillett-Kaufman JL.	Interactions between the imperiled West Indian manatee, Trichechus manatus, and mosquitoes (Diptera: Culicidae) in Everglades National Park, Florida, USA	10.1038/s41598-020-69942-8	Culex	1	NO	NO	YES
2020	United States	Hribar LJ.	Dataset for mosquitoes (Diptera: Culicidae) from Vaca Key, Monroe County, Florida USA	10.3897/BDJ.8.e55059	Aedes; Anopheles; Culex	3	NO	NO	YES
2020	United States	Hribar LJ, Leal AL.	Florida Keys Mosquito Control District Comprehensive Hurricane Plan	10.2987/19-6847.1	Aedes	1	NO	NO	YES
2020	United States	Nguyen TV, Kelly R, Lobsinger B, Rustin RC.	It's Best to Be Prepared: Lessons Learned from the Past Prepared Georgia for Hurricane Michael	10.2987/19-6874.1	Aedes; Anopheles; Culex	3	NO	NO	YES
2020	United States	Berry NL, Overholt EP, Fisher TJ, Williamson CE.	Dissolved organic matter protects mosquito larvae from damaging solar UV radiation	10.1371/journal.pone.0240261	Culex	1	NO	NO	YES
2020	Argentina	Dantur Juri, Maria J.; Villarroel Martinez, Edecio, I; Flores, Gabriela C.; Stein, Marina; Mureb Sallum, Maria A.	NEW RECORDS OF MOSQUITO SPECIES IN NORTHWESTERN ARGENTINA	https://jamca.kglmeridian.com/view/journals/moco/36/3/article-p201.xml	Aedes; Anopheles; Culex; Psorophora	4	NO	NO	YES
2020	Argentina	Goenaga, S.; Chuchuy, A.; Micieli, M., V; Natalini, B.; Kuruc, J.; Kowalewski, M.	Expansion of the Distribution of Aedes albopictus (Diptera: Culicidae): New Records in Northern Argentina and Their Implications From an Epidemiological Perspective	http://dx.doi.org/10.1093/jme/tjaa009	Aedes ;Culex; Haemagogus; Sabethes; Psorophora	5	NO	NO	YES
2020	Argentina	Simoes, Roseli Franca; Bruno Wilke, Andre Barretto; Fernandes Chagas, Carolina Romeiro; Tironi de Menezes, Regiane Maria; Suesdek, Lincoln; Multini, Laura Cristina; Silva, Fabiana Santos; Grech, Marta Gladys; Marrelli, Mauro Toledo; Kirchgatter, Karin	Wing Geometric Morphometrics as a Tool for the Identification ofCulexSubgenus Mosquitoes ofCulex(Diptera: Culicidae)	http://dx.doi.org/10.3390/insects11090567	Culex	1	NO	NO	YES
2020	Argentina	Muttis, E.; Micieli, M. V.; Bonica, M. B.; Ghiringhelli, P. D.; Garcia, J. J.	Mosquito Iridescent Virus: New Records from Nature and Infections Using Strelkovimermis spiculatus (Mermithidae) as a Vector Under Laboratory Conditions	http://dx.doi.org/10.1007/s13744-019-00755-9	Culex	1	NO	NO	YES
2020	Argentina	Mansilla, Ana P.; Solaro, Claudina; Orozco-Valor, Paula M.; Grande, Juan M.; Sarasola, Jose H.; Diaz, Adrian	EXPOSURE OF RAPTORS IN CENTRAL ARGENTINA TO ST. LOUIS ENCEPHALITIS AND WEST NILE VIRUSES	http://dx.doi.org/10.3356/0892-1016-54.3.279	Culex	1	NO	NO	YES
2020	Argentina	Diaz Nieto, Leonardo Martin; Fernando Murua, Alberico; Andrea Cano, Florencia; Laurito, Magdalena; Ricardo Almiron, Walter; Salva, Liliana	New records of Culicidae (Diptera) in agricultural oases of San Juan province, Argentina	http://dx.doi.org/10.15560/16.4.1085	Aedes; Anopheles; Culex	3	NO	NO	YES
2020	Argentina	Beranek, Mauricio D.; Quaglia, Agustin, I; Peralta, Giovana C.; Flores, Fernando S.; Stein, Marina; Diaz, Luis A.; Almiron, Walter R.; Contigiani, Marta S.	Culex interfor and Culex saltanensis (Diptera: Culicidae) are susceptible and competent to transmit St. Louis encephalitis virus (Flavivirus: Flaviviridae) in central Argentina	http://dx.doi.org/10.1093/trstmh/traa058	Culex	1	NO	NO	YES
2020	Argentina	Maffey, Lucia; Garzon, Maximiliano J.; Confalonieri, Viviana; Chanampa, Mariana M.; Hasson, Esteban; Schweigmann, Nicolas	Genome-Wide Screening of Aedes aegypti (Culicidae: Diptera) Populations From Northwestern Argentina: Active and Passive Dispersal Shape Genetic Structure	http://dx.doi.org/10.1093/jme/tjaa125	Aedes	1	NO	NO	YES
2020	Argentina	Gimenez, Javier O.; Alvarez, Carla N.; Almiron, Walter R.; Stein, Marina	Meteorological variables associated with the temporal oviposition rate of Aedes aegypti (Diptera: Culicidae) in Resistencia city, Chaco province, Northeastern Argentina	http://dx.doi.org/10.1016/j.actatropica.2020.105678	Aedes	1	NO	NO	YES
2020	Argentina	Maria Ayala, Ana; Soledad Vera, Noelia; Beatriz Chiappero, Marina; Ricardo Almiron, Walter; Noemi Gardenal, Cristina	Urban Populations of Aedes aegypti (Diptera: Culicidae) From Central Argentina: Dispersal Patterns Assessed by Bayesian and Multivariate Methods	http://dx.doi.org/10.1093/jme/tjaa017	Aedes	1	NO	NO	YES
2020	Argentina	Obholz, Gisella; Diez, Fernando; San Blas, German; Rossi, Gustavo	The austral-most record of the genus Haemagogus Williston (Diptera: Culicidae)	http://dx.doi.org/10.1590/0037-8682-0222-2019	Haemagogus	1	NO	NO	YES
2020	Argentina	Cardo, M. V.; Rubio, A.; Junges, M. T.; Vezzani, D.; Carbajo, A. E.	A rural-urban latitudinal study of the distributions of Culex quinquefasciatus and Culex pipiens bioforms in their southernmost sympatric fringe	http://dx.doi.org/10.1111/mve.12400	Culex	1	NO	NO	YES
2020	Argentina	Garzon, M. J.; Maffey, L.; Lizuain, A.; Soto, D.; Diaz, P. C.; Leporace, M.; Salomon, O. D.; Schweigmann, N. J.	Temperature and photoperiod effects on dormancy status and life cycle parameters inAedes albopictusandAedes aegyptifrom subtropical Argentina	http://dx.doi.org/10.1111/mve.12474	Aedes	1	NO	NO	YES
2020	Argentina	Victoria Cardo, Maria; Rubio, Alejandra; Vezzani, Dario; Eduardo Carbajo, Anibal	Assessment of Culex pipiens bioforms in the world's southernmost distribution limit	http://dx.doi.org/10.1590/0074-02760190390	Culex	1	NO	NO	YES
2020	Argentina	Jesser, E.; Lorenzetti, A. S.; Yeguerman, C.; Murray, A. P.; Domini, C.; Werdin-Gonzalez, J. O.	Ultrasound assisted formation of essential oil nanoemulsions: Emerging alternative for Culex pipiens pipiens Say (Diptera: Culicidae) and Plodia interpunctella Hubner (Lepidoptera: Pyralidae) management	http://dx.doi.org/10.1016/j.ultsonch.2019.104832	Culex	1	NO	NO	YES
2020	Argentina	Lapadula, Walter J.; Marcet, Paula L.; Taracena, Mabel L.; Lenhart, Audrey; Juri Ayub, Maximiliano	Characterization of horizontally acquired ribotoxin encoding genes and their transcripts in Aedes aegypti	http://dx.doi.org/10.1016/j.gene.2020.144857	Aedes	1	NO	NO	YES
2020	Argentina	Benitez EM, Ludueña-Almeida F, Frías-Céspedes M, Almirón WR, Estallo EL.	Could land cover influence Aedes aegypti mosquito populations?	10.1111/mve.12422	Aedes	1	NO	NO	YES
2020	Argentina	Campos RE, Zanotti G, Di Battista CM, Gimenez JO, Fischer S.	Differential inhibition of egg hatching in Aedes aegypti populations from localities with different winter conditions	10.1017/S0007485320000681	Aedes	1	NO	NO	YES
2020	Argentina	Di Battista CM, Fischer S, Campos RE.	Susceptibility of the floodwater mosquito Aedes albifasciatus from eggs of different dormancy times to the nematode parasite Strelkovimermis spiculatus	10.1111/mve.12460	Aedes	1	NO	NO	YES
2020	Argentina	Estallo EL, Sippy R, Stewart-Ibarra AM, Grech MG, Benitez EM, Ludueña-Almeida FF, Ainete M, Frias-Cespedes M, Robert M, Romero MM, Almirón WR.	A decade of arbovirus emergence in the temperate southern cone of South America: dengue, Aedes aegypti and climate dynamics in Córdoba, Argentina	10.1016/j.heliyon.2020.e04858	Aedes	1	NO	NO	YES
2020	Argentina	Rubio A, Cardo MV, Vezzani D, Carbajo AE.	Aedes aegypti spreading in South America: new coldest and southernmost records	10.1590/0074-02760190496	Aedes	1	NO	NO	YES
2020	Argentina	Montini P, De Majo MS, Fischer S.	Delayed mortality effects of cold fronts during the winter season on Aedes aegypti in a temperate region	10.1016/j.jtherbio.2020.102808	Aedes	1	NO	NO	YES
2020	Argentina	Garzón MJ, Grech M, Lizuain A, Schweigmann N.	Geometric morphometrics for the differentiation of females of the Pipiens Assemblage in Argentina	10.1111/jvec.12385	Culex	1	NO	NO	YES
2020	Argentina	Flaibani N, Pérez AA, Barbero IM, Burroni NE.	Different approaches to characterize artificial breeding sites of Aedes aegypti using generalized linear mixed models	10.1186/s40249-020-00705-3	Aedes; Culex	2	NO	NO	YES
2020	China	Zhang, Canglin; Sorchampa, Somphad; Zhou, Hongning; Jiang, Jinyong; Yang, Rui; Zhang, Yilong	Survey of asymptomatic malaria and mosquito vectors in Muang Khua District of Phongsaly Province, China-Laos Border	http://dx.doi.org/10.1016/j.ijid.2020.03.066	Aedes; Anopheles; Culex; Armigeres; Uranotaenia; Mansonia; Ficalbia; Udaya	8	NO	NO	YES
2020	China	Kang, Xun; Wang, Yanhong; Li, Siping; Sun, Xiaomei; Lu, Xiangyang; Rajaofera, Mamy Jayne Nelly; Lu, Yajun; Kang, Le; Zheng, Aihua; Zou, Zhen; Xia, Qianfeng	Comparative Analysis of the Gut Microbiota of Adult Mosquitoes From Eight Locations in Hainan, China	http://dx.doi.org/10.3389/fcimb.2020.596750	Aedes; Culex; Armigeres	3	NO	NO	YES
2020	China	Zhao, Jingwei; Tang, Ting; Wang, Xinxin	Effects of landscape composition on mosquito population in urban green spaces	http://dx.doi.org/10.1016/j.ufug.2020.126626	Aedes; Anopheles; Culex	3	NO	NO	YES
2020	China	Ha, Zhuo; Li, Jin-Feng; Xie, Chang-Zhan; Li, Cheng-Hui; Zhou, Hong-Ning; Zhang, Ying; Hao, Peng-Fei; Nan, Fu-Long; Zhang, Jin-Yong; Han, Ji-Cheng; Zhang, He; Zhuang, Xin-Yu; Guo, Ying-Cheng; Lu, Hui-Jun; Jin, Ning-Yi	First detection and genomic characterization of porcine circovirus 3 in mosquitoes from pig farms in China	http://dx.doi.org/10.1016/j.vetmic.2019.108522	Aedes; Anopheles; Culex	3	NO	NO	YES
2020	China	Li, Yiji; Zhou, Guofa; Zhong, Saifeng; Wang, Xiaoming; Zhong, Daibin; Hemming-Schroeder, Elizabeth; Yi, Guohui; Fu, Fengyang; Fu, Faxing; Cui, Liwang; Cui, Guzhen; Yan, Guiyun	Spatial heterogeneity and temporal dynamics of mosquito population density and community structure in Hainan Island, China	http://dx.doi.org/10.1186/s13071-020-04326-5	Aedes; Anopheles; Culex; Armigeres	4	NO	NO	YES
2020	China	Chen, Xiaomin; Wu, Taiping; Liang, Jiansheng; Zhou, Liangcai	Urban mosquito management administration: Mosquito (Diptera: Culicidae) habitat surveillance and questionnaire survey in Wuhan, Central China	http://dx.doi.org/10.1371/journal.pone.0232286	Aedes; Culex	2	NO	NO	YES
2020	China	Wu, De; Tan, Qiqi; Zhang, Huan; Huang, Ping; Zhou, Huiqiong; Zhang, Xin; Sun, Jiufeng; Huang, Liming; Liang, Guodong	Genomic and biological features of a novel orbivirus isolated from mosquitoes, in China	http://dx.doi.org/10.1016/j.virusres.2020.197990	Aedes; Anopheles; Culex	3	NO	NO	YES
2020	China	Guo, Xiaoxia; Jang, Tao; Jiang, Yuting; Zhao, Teng; Li, Chunxiao; Dong, Yande; Xing, Dan; Qin, Chengfeng; Zhao, Tongyan	Potential Vector Competence of Mosquitoes to Transmit Baiyangdian Virus, a New Tembusu-Related Virus in China	http://dx.doi.org/10.1089/vbz.2019.2523	Culex	1	NO	NO	YES
2020	China	Hameed, Muddassar; Khan, Sawar; Xu, Jinpeng; Zhang, Junjie; Wang, Xin; Di, Di; Chen, Zheng; Anwar, Muhammad Naveed; Wahaab, Abdul; Ma, Xiaochun; Nawaz, Mohsin; Liu, Ke; Li, Beibei; Shao, Donghua; Qiu, Yafeng; Wei, Jianchao; Ma, Zhiyong	Detection of Japanese encephalitis virus in mosquitoes from Xinjiang during next-generation sequencing arboviral surveillance	http://dx.doi.org/10.1111/tbed.13697	Aedes; Culex	2	NO	NO	YES
2020	China	Li, Siping; Jiang, Feng; Lu, Hong; Kang, Xun; Wang, Yanhong; Zou, Zhen; Wen, Dan; Zheng, Aihua; Liu, Chunxiang; Liu, Qiyong; Kang, Le; Xia, Qianfeng; Cui, Feng	Mosquito Diversity and Population Genetic Structure of Six Mosquito Species From Hainan Island	http://dx.doi.org/10.3389/fgene.2020.602863	Aedes; Anopheles; Culex; Armigeres; Mansonia	5	NO	NO	YES
2020	China	Huang, Elaine Y. Y.; Wong, Annette Y. P.; Lee, Ivy H. T.; Qu, Zhe; Yip, Ho Yin; Leung, Chi-wah; Yin, Shuk-may; Hui, Jerome H. L.	Infection patterns of dengue, Zika and endosymbiont Wolbachia in the mosquito Aedes albopictus in Hong Kong	http://dx.doi.org/10.1186/s13071-020-04231-x	Aedes	1	NO	NO	YES
[truncated: 143 more rows]
